# Supplementary material for: Spatial validation of acoustic individual identification models without ground truths: a case study with the cao-vit gibbon population
Source: PeerJ. 2026 Mar 2;14:e20655. doi: 10.7717/peerj.20655 (PMC12962132; doi:10.7717/peerj.20655)
Supplement: Supplemental Information 1 — Each line corresponds to a multilaterated vocalisation. Then, columns give data about the precise localisation estimation, booleans on whether it is in the convex hull or not, and the predicted group ID (e.g. TCN, Q, G2 ...). [file peerj-14-20655-s001.csv]

Latitude	Longitude	MeanError	IsInLocalHull	IsInGlobalHull	MeanTime	StartTimeString	SiteList	type	stable	confidence
22.9191097890318	106.51283917403	3.67584464629997	0	0	738851.279604041	2022-11-26 06:42:37.789	,D3,D15,D4	multiple
22.9190499614685	106.513017078254	45.2190186072605	0	0	738851.279773627	2022-11-26 06:42:52.441	,D3,D15,D4	TCN	False	0.792188
22.9190558817917	106.513258021742	3.33258415322037	0	0	738851.280569866	2022-11-26 06:44:01.236	,D3,D15,D4	TCN	False	0.891426
22.9179721351499	106.516793331392	2.68726288143876	1	1	738851.281040017	2022-11-26 06:44:41.858	,D3,D15,D4	TCN	False	0.862818
22.9182101659026	106.517110014104	2.67666205487099	1	1	738851.281411466	2022-11-26 06:45:13.951	,D3,D15,D4	TCN	False	0.69983
22.9182890173107	106.517393737698	2.92412394289005	1	1	738851.28230497	2022-11-26 06:46:31.149	,D4,D15,D3	TCN	True	0.652095
22.9180078146533	106.517173273872	2.92751322816103	1	1	738851.282477216	2022-11-26 06:46:46.031	,D3,D15,D4	TCN	True	0.721768
22.9181659520435	106.517195638652	3.10836192604539	1	1	738851.282674047	2022-11-26 06:47:03.038	,D3,D15,D4	TCN	True	0.811903
22.9180046462062	106.517275270821	2.88528956188327	1	1	738851.282876557	2022-11-26 06:47:20.535	,D3,D15,D4	TCN	True	0.774724
22.918078988003	106.517165653273	2.97797319889905	1	1	738851.283069866	2022-11-26 06:47:37.236	,D3,D15,D4	TCN	True	0.744808
22.9179827859901	106.517093162807	3.03407138325779	1	1	738851.283216878	2022-11-26 06:47:49.938	,D4,D15,D3	TCN	True	0.682181
22.9180207813288	106.517212682956	2.90822595268083	1	1	738851.283430172	2022-11-26 06:48:08.367	,D4,D15,D3	TCN	True	0.600584
22.9180449575615	106.517390318461	2.85913824519877	1	1	738851.283614997	2022-11-26 06:48:24.336	,D3,D15,D4	TCN	True	0.894879
22.9179664705851	106.517156892563	2.98791433453821	1	1	738851.284490601	2022-11-26 06:49:39.988	,D4,D15,D3	TCN	True	0.586709
22.917793711675	106.517298297233	3.07580466343553	1	1	738851.284751773	2022-11-26 06:50:02.553	,D4,D15,D3	TCN	True	0.623059
22.9181371593524	106.517118613131	3.05052825340636	1	1	738851.285007481	2022-11-26 06:50:24.646	,D4,D15,D3	TCN	True	0.90555
22.9182729859871	106.517357524989	2.56750441276227	1	1	738851.285191515	2022-11-26 06:50:40.547	,D4,D3,D15	TCN	True	0.720174
22.9181220692934	106.517180942839	2.9193526326511	1	1	738851.28575692	2022-11-26 06:51:29.398	,D4,D15,D3	TCN	True	0.89927
22.9182827219734	106.517000550097	2.99012179371452	1	1	738851.286034985	2022-11-26 06:51:53.423	,D15,D4,D3	TCN	True	0.639284
22.9180750767225	106.517366541785	2.94844157408604	1	1	738851.286271715	2022-11-26 06:52:13.876	,D4,D15,D3	TCN	True	0.872423
22.918017873192	106.517313963173	2.95201472579415	1	1	738851.287334948	2022-11-26 06:53:45.739	,D3,D15,D4	TCN	True	0.878995
22.9181957138978	106.517271126471	3.13597614026126	1	1	738851.287482823	2022-11-26 06:53:58.516	,D15,D3,D4	TCN	True	0.921374
22.9179951397479	106.517133442083	2.84502118010753	1	1	738851.287593531	2022-11-26 06:54:08.081	,D4,D15,D3	TCN	True	0.899996
22.9179951397479	106.517133442083	2.85178582419152	1	1	738851.287682386	2022-11-26 06:54:15.758	,D15,D3,D4	TCN	True	0.571282
22.918072784316	106.517465423257	2.91147399465752	1	1	738851.287727388	2022-11-26 06:54:19.646	,D15,D4,D3	multiple
22.9003005962291	106.536651687181	3.21483338069594	1	1	738813.466992404	2022-10-19 11:12:28.144	,Q1,D7,GU	TCN	True	0.881746
22.9013231649974	106.537047927781	6.3484135957501	0	1	738813.467235697	2022-10-19 11:12:49.164	,GU,D7,Q1	multiple
22.9013011122421	106.537073783844	5.40297316857666	0	1	738813.467263427	2022-10-19 11:12:51.560	,Q1,D7,GU	multiple
22.9012309341612	106.536909797659	13.949202429724	0	1	738813.467484037	2022-10-19 11:13:10.621	,GU,D7,Q1	multiple
22.901315283456	106.537019151609	7.14522481605765	0	1	738813.467509665	2022-10-19 11:13:12.835	,GU,D7,Q1	multiple
22.9011894054414	106.536910322073	4.28902437286167	0	1	738813.467515255	2022-10-19 11:13:13.318	,Q1,GU,D7	multiple
22.8985971674113	106.539184105236	4.06904946267984	0	1	738776.432712029	2022-09-12 10:23:06.319	,D21,AU07,D5	missed
22.8984730642988	106.539126623774	4.02045869650797	0	1	738776.433048816	2022-09-12 10:23:35.418	,D5,AU07,D21	Q	False	0.784184
22.8985314658786	106.539202488924	4.03468039127099	0	1	738776.433673825	2022-09-12 10:24:29.418	,D5,D21,AU07	missed
22.898630702639	106.539005394666	3.4935724509551	0	1	738776.434142535	2022-09-12 10:25:09.915	,D21,AU07,D5	Q	False	0.862942
22.8985569199634	106.539104048247	3.99143074173717	0	1	738776.434371414	2022-09-12 10:25:29.690	,D5,D21,AU07	Q	False	0.646768
22.8985487609891	106.538947765483	4.04437612819479	0	1	738776.434556212	2022-09-12 10:25:45.657	,D5,D21,AU07	multiple
22.8984906148811	106.539066156593	3.96204274266569	0	1	738776.434817832	2022-09-12 10:26:08.261	,AU07,D21,D5	missed
22.8984894904493	106.539187606333	4.39266500057776	0	1	738776.435045177	2022-09-12 10:26:27.903	,D21,AU07,D5	Q	False	0.926311
22.8985671007005	106.539030860638	3.82387146324556	0	1	738776.435139445	2022-09-12 10:26:36.048	,D5,D21,AU07	Q	False	0.921245
22.8985060610937	106.539267102691	4.16619209154795	0	1	738776.435129525	2022-09-12 10:26:35.191	,D5,D21,AU07	Q	False	0.926311
22.8985016870241	106.539112487173	4.06288723741294	0	1	738776.435310442	2022-09-12 10:26:50.822	,D5,D21,AU07	Q	False	0.861331
22.8985408122908	106.539077094908	3.82169476630072	0	1	738776.435580072	2022-09-12 10:27:14.118	,D5,D21,AU07	Q	False	0.921875
22.8985546906031	106.53901981782	3.98606424713061	0	1	738776.435674437	2022-09-12 10:27:22.271	,D5,D21,AU07	AB	False	0.836177
22.8985162655671	106.539054404481	4.02358221276631	0	1	738776.436070824	2022-09-12 10:27:56.519	,AU07,D5,D21	AB	False	0.722443
22.8985332530619	106.539046491137	4.1353740584781	0	1	738776.436082021	2022-09-12 10:27:57.487	,D5,AU07,D21	AB	False	0.722443
22.8985625442925	106.539049864163	4.27540160455009	0	1	738776.436153202	2022-09-12 10:28:03.637	,D5,AU07,D21	Q	False	0.928095
22.8985260797834	106.538982188703	3.86793624321937	0	1	738776.436920693	2022-09-12 10:29:09.948	,D5,AU07,D21	multiple
22.8985096975083	106.538955882878	3.57790808352581	0	1	738776.437166244	2022-09-12 10:29:31.163	,D21,D5,AU07	multiple
22.8992814865239	106.542010336244	7.73925821386072	0	0	738787.306694573	2022-09-23 07:21:38.411	,D21,D5,D20	missed
22.8983720728878	106.544790139066	16.2217970224272	0	0	738787.307082126	2022-09-23 07:22:11.896	,D20,D5,D21	Q	False	0.936525
22.8985250510175	106.543826683747	12.6302994517694	0	0	738787.308265916	2022-09-23 07:23:54.175	,D20,D5,D21	Q	False	0.876064
22.8984360529117	106.543141163546	10.2245935023947	0	0	738787.308645488	2022-09-23 07:24:26.970	,D5,D21,D20	Q	False	0.948714
22.8986270606005	106.543480147075	10.5638266626748	0	0	738787.309159851	2022-09-23 07:25:11.411	,D20,D5,D21	missed
22.8983879045563	106.543384904346	10.6985016791031	0	0	738787.309781041	2022-09-23 07:26:05.082	,D21,D5,D20	missed
22.8983612607769	106.542718714544	9.58055479070726	0	0	738787.310887048	2022-09-23 07:27:40.641	,D20,D5,D21	Q	False	0.943751
22.8982032676322	106.53905847741	16.7334397089722	0	1	738776.336622173	2022-09-12 08:04:44.156	,D21,AU07,D20	missed
22.8983375236745	106.538892151097	10.3915327444203	0	1	738776.33752934	2022-09-12 08:06:02.535	,D21,D20,AU07	missed
22.8948049673671	106.526472462379	6.99000729863406	0	0	738774.307758943	2022-09-10 07:23:10.373	,D6,D5,AU07	G2	False	0.923261
22.8988991161684	106.527935287647	5.83989282825963	0	1	738774.30787454	2022-09-10 07:23:20.360	,D6,D20,AU07	missed
22.8980832035159	106.527795632808	3.67151261138359	0	1	738774.308154618	2022-09-10 07:23:44.559	,D6,D5,AU07	G2	False	0.61087
22.8925123858597	106.52520087422	13.5327341134796	0	0	738774.308362376	2022-09-10 07:24:02.509	,D6,D5,AU07	G2	False	0.896991
22.8981039208722	106.527831863884	3.49943905770818	0	1	738774.308893561	2022-09-10 07:24:48.404	,D6,D5,AU07	AC	False	0.933502
22.8981860600425	106.527785320248	3.61189245035433	0	1	738774.309233595	2022-09-10 07:25:17.783	,D6,D5,AU07	AC	False	0.902335
22.8980417824634	106.527818597049	3.4324320091028	0	1	738774.310022645	2022-09-10 07:26:25.957	,D6,D5,AU07	AC	False	0.909123
22.8979576008465	106.527768046061	3.23845811566868	0	1	738774.310179218	2022-09-10 07:26:39.484	,D6,D5,AU07	AC	False	0.950265
22.8979154814849	106.527790488629	3.6260524370345	0	1	738774.310295391	2022-09-10 07:26:49.522	,D6,D5,AU07	AC	False	0.933901
22.8980647059531	106.527811656574	2.43894028491206	0	1	738774.311998355	2022-09-10 07:29:16.658	,D6,D5,AU07,D6,D5,AU07	AC	False	0.906569
22.8986621031225	106.527934425224	4.91978034024885	0	1	738774.313247469	2022-09-10 07:31:04.581	,D6,D20,AU07	missed
22.8985538978263	106.539016742283	4.05568501728627	0	1	738776.438821147	2022-09-12 10:31:54.147	,D21,D5,AU07	Q	True	0.947274
22.8985483133308	106.538995439027	3.77405089829568	0	1	738776.439005458	2022-09-12 10:32:10.072	,D21,AU07,D5	Q	True	0.928142
22.8987820802656	106.538469429584	3.78987129754124	1	1	738776.439156235	2022-09-12 10:32:23.099	,D21,D5,AU07	GC	False	0.433683
22.8985779735232	106.538958417802	3.80471913745099	0	1	738776.439376391	2022-09-12 10:32:42.120	,D5,D21,AU07	Q	True	0.914375
22.8985594229057	106.539038104763	3.96042928001353	0	1	738776.439554813	2022-09-12 10:32:57.536	,D5,D21,AU07	Q	True	0.437575
22.8985994822523	106.538808864749	3.71239052432023	0	1	738776.439853105	2022-09-12 10:33:23.308	,D5,AU07,D21	Q	True	0.900561
22.8985528880832	106.539065104849	3.92149342845888	0	1	738776.440231764	2022-09-12 10:33:56.024	,D5,D21,AU07	Q	True	0.88947
22.8985538978263	106.539016742283	3.97037389216452	0	1	738776.44069982	2022-09-12 10:34:36.464	,D5,D21,AU07	Q	True	0.89474
22.8985483133308	106.538995439027	3.38333696360136	0	1	738776.440964921	2022-09-12 10:34:59.369	,D5,D21,AU07	Q	True	0.86759
22.8985657791477	106.539011332	4.30077816046062	0	1	738776.441112865	2022-09-12 10:35:12.152	,D5,D21,AU07	Q	True	0.897305
22.8985657791459	106.539011332	4.15708783575416	0	1	738776.441570644	2022-09-12 10:35:51.704	,D5,D21,AU07	Q	True	0.866192
22.8985544532802	106.538968961804	3.82600680338834	0	1	738776.442951767	2022-09-12 10:37:51.033	,D5,D21,AU07	Q	True	0.914052
22.8985594229057	106.539038104763	4.02813658909831	0	1	738776.443279831	2022-09-12 10:38:19.377	,D5,AU07,D21	Q	True	0.911682
22.8985538978263	106.539016742283	4.02170593641141	0	1	738776.443828479	2022-09-12 10:39:06.781	,D5,AU07,D21	Q	True	0.899428
22.8985776630116	106.53900587177	3.56691471047487	0	1	738776.444200999	2022-09-12 10:39:38.966	,D5,D21,AU07	Q	True	0.94855
22.8985419985816	106.539022133234	4.0648781570351	0	1	738776.44459492	2022-09-12 10:40:13.001	,D5,D21,AU07	Q	True	0.927758
22.898571376865	106.53903257924	3.76353035428516	0	1	738776.445205077	2022-09-12 10:41:05.719	,D5,D21,AU07	Q	True	0.813994
22.8985483133316	106.53899543903	3.97167740912681	0	1	738776.446889766	2022-09-12 10:43:31.276	,D5,D21,AU07	Q	True	0.915163
22.9007511070559	106.536942147997	5.18000395686308	0	1	738775.33944366	2022-09-11 08:08:47.932	,D21,D20,AU07	missed
22.9008988525199	106.536742823982	5.85809389574363	0	1	738775.339559544	2022-09-11 08:08:57.945	,AU07,D20,D21	missed
22.9008064214652	106.53684331874	5.17671648376384	0	1	738775.339285433	2022-09-11 08:08:34.261	,D21,D20,AU07	missed
22.9008270873259	106.536745399243	5.22738712857485	0	1	738775.339125769	2022-09-11 08:08:20.466	,D21,D20,AU07	missed
22.9035775937787	106.53008470152	6.90619287245643	0	1	738775.324898064	2022-09-11 07:47:51.193	,D20,D5,AU07	AC	False	0.844891
22.9038914247362	106.530757233498	7.43173696005973	1	1	738775.325055716	2022-09-11 07:48:04.814	,D20,D5,AU07	AC	False	0.810361
22.9037424796239	106.530265891401	8.74332874477328	0	1	738775.325309267	2022-09-11 07:48:26.721	,D20,D5,AU07	AC	False	0.822632
22.9037902337703	106.530531466724	6.69620966215388	0	1	738775.325437013	2022-09-11 07:48:37.758	,D5,D20,AU07	AC	False	0.845374
22.9037646616284	106.530547993646	8.53582759934257	0	1	738775.325597541	2022-09-11 07:48:51.628	,D5,D20,AU07	AC	False	0.744466
22.9037889817616	106.53038283796	9.95240556173335	0	1	738775.325749513	2022-09-11 07:49:04.758	,D5,D20,AU07	AC	False	0.806117
22.9039005797191	106.530603959008	8.18201791085541	1	1	738775.325935993	2022-09-11 07:49:20.870	,D20,D5,AU07	AC	False	0.858133
22.9037889817612	106.530382837965	9.32161905535262	0	1	738775.326105362	2022-09-11 07:49:35.503	,D20,D5,AU07	AC	False	0.803571
22.9039171836357	106.53074233376	8.9453718996703	1	1	738775.326223907	2022-09-11 07:49:45.746	,D20,D5,AU07	AC	False	0.853979
22.9038914247368	106.530757233497	7.80821245787592	1	1	738775.326508658	2022-09-11 07:50:10.348	,D20,AU07,D5	AC	False	0.787978
22.9039005797191	106.530603959008	7.44595143647625	1	1	738775.326707214	2022-09-11 07:50:27.503	,D20,AU07,D5	AC	False	0.751975
22.9038571030531	106.530559108679	41.0914456077319	0	1	738775.326873205	2022-09-11 07:50:41.845	,D20,AU07,D5	AC	False	0.657801
22.9038752637184	106.530620687817	8.07579410440551	1	1	738775.32709376	2022-09-11 07:51:00.901	,D20,AU07,D5	AC	False	0.702672
22.9038422253433	106.530346043691	6.3459612220203	0	1	738775.327264207	2022-09-11 07:51:15.628	,D20,AU07,D5	AA	False	0.746664
22.9037625442281	106.530400965432	8.01924786957021	0	1	738775.327427898	2022-09-11 07:51:29.770	,D20,AU07,D5	AA	False	0.600785
22.9036960785476	106.529997067495	7.24083022604933	0	1	738775.327782956	2022-09-11 07:52:00.447	,D20,AU07,D5	AA	False	0.807107
22.903770989261	106.530248187889	7.67316258589318	0	1	738775.327950456	2022-09-11 07:52:14.919	,D20,AU07,D5	AA	False	0.893187
22.9039442445704	106.530728924423	7.37480979885626	1	1	738775.328149516	2022-09-11 07:52:32.118	,D20,D5,AU07	AA	False	0.921804
22.903893148983	106.530460653072	39.1998592370994	0	1	738775.32828632	2022-09-11 07:52:43.938	,D20,AU07,D5	AA	False	0.941643
22.903788981762	106.530382837966	8.47364033208687	0	1	738775.328397029	2022-09-11 07:52:53.503	,D20,D5,AU07	AA	False	0.925172
22.9039638279158	106.530854644845	7.57349246349862	1	1	738775.328594003	2022-09-11 07:53:10.522	,D20,D5,AU07	AA	False	0.946096
22.9037151453334	106.530285459088	6.77775827903187	0	1	738775.328804637	2022-09-11 07:53:28.721	,D20,D5,AU07	AA	False	0.938068
22.9037902337706	106.530531466725	8.3338126876835	0	1	738775.328920019	2022-09-11 07:53:38.690	,D20,D5,AU07	AA	False	0.94079
22.9038571048426	106.530559110006	41.1230318705035	0	1	738775.329108583	2022-09-11 07:53:54.982	,D20,D5,AU07	AA	False	0.762435
22.9038023032999	106.530287417564	33.6205152814835	0	1	738775.329203188	2022-09-11 07:54:03.155	,D20,D5,AU07	AA	False	0.941203
22.903770989261	106.530248187889	7.46405493733178	0	1	738775.329326406	2022-09-11 07:54:13.801	,D20,AU07,D5	AA	True	0.948187
22.903788981762	106.530382837966	9.11913380068278	0	1	738775.329436754	2022-09-11 07:54:23.336	,D20,D5,AU07	AA	True	0.938611
22.9039171836316	106.530742333748	9.00135876713847	1	1	738775.329574278	2022-09-11 07:54:35.218	,D20,AU07,D5	AA	True	0.910901
22.9038161898034	106.530514135965	12.3061324016004	0	1	738775.329687502	2022-09-11 07:54:45.000	,D5,D20,AU07	AA	True	0.896836
22.9038542926676	106.530187149615	19.7582484169654	0	1	738775.329758816	2022-09-11 07:54:51.162	,D20,D5,AU07	GC	False	0.596514
22.9037151453334	106.530285459088	6.52692093352978	0	1	738775.329918984	2022-09-11 07:55:05.000	,D5,D20,AU07	AA	True	0.941283
22.9037709892611	106.530248187891	6.5345234696868	0	1	738775.330100646	2022-09-11 07:55:20.696	,D20,D5,AU07	AA	True	0.953004
22.9037889817618	106.530382837961	8.29847913608094	0	1	738775.330220485	2022-09-11 07:55:31.050	,D20,D5,AU07	AA	True	0.952465
22.9037889817619	106.530382837961	8.1832363694125	0	1	738775.33032271	2022-09-11 07:55:39.882	,D20,D5,AU07	AA	True	0.909592
22.9038161898009	106.530514135958	12.521085425087	0	1	738775.330435863	2022-09-11 07:55:49.659	,D20,D5,AU07	AA	True	0.958581
22.9038210339506	106.530372209182	7.63211859474609	0	1	738775.330553401	2022-09-11 07:55:59.814	,D20,D5,AU07	AA	True	0.861802
22.9038752637183	106.530620687817	9.53722087454964	1	1	738775.330660443	2022-09-11 07:56:09.062	,D20,D5,AU07	AA	True	0.819748
22.9037889817619	106.530382837966	8.68826446146294	0	1	738775.330864032	2022-09-11 07:56:26.652	,D20,D5,AU07	missed
22.9039904730729	106.530840355952	6.64835061810193	1	1	738775.33106913	2022-09-11 07:56:44.373	,D20,D5,AU07	AA	True	0.93692
22.9038422253444	106.530346043698	6.44589847744728	0	1	738775.331251655	2022-09-11 07:57:00.143	,D20,D5,AU07	AA	True	0.861763
22.9038161898009	106.530514135958	11.544240933943	0	1	738775.331400753	2022-09-11 07:57:13.025	,D20,D5,AU07	AA	True	0.958383
22.9038210339506	106.530372209182	7.60681784535207	0	1	738775.331542014	2022-09-11 07:57:25.230	,D20,D5,AU07	AA	True	0.958465
22.9037625442223	106.530400965408	7.89927372808942	0	1	738775.331695496	2022-09-11 07:57:38.491	,D20,D5,AU07	AA	True	0.955659
22.9039442445321	106.530728924358	8.15014004336058	1	1	738775.331841071	2022-09-11 07:57:51.068	,D20,D5,AU07	AA	True	0.874996
22.9037709892611	106.530248187891	6.28069746307515	0	1	738775.331971765	2022-09-11 07:58:02.360	,D20,D5,AU07	AA	True	0.96099
22.9039904730701	106.530840355946	6.63488840159835	1	1	738775.332056018	2022-09-11 07:58:09.640	,D20,D5,AU07	AA	True	0.869067
22.9039671509201	106.530708931634	37.5293909721924	1	1	738775.332140559	2022-09-11 07:58:16.944	,AU07,D5,D20	AA	True	0.766508
22.9037899248007	106.529927765021	7.15477869025683	0	1	738775.332225675	2022-09-11 07:58:24.298	,D20,D5,AU07	AA	True	0.844922
22.9038508272744	106.530636672838	9.17258743141139	1	1	738775.332331495	2022-09-11 07:58:33.441	,D20,D5,AU07	AA	True	0.765011
22.9038752637183	106.530620687817	21.3399612007498	1	1	738775.332423512	2022-09-11 07:58:41.391	,D20,D5,AU07	AA	True	0.821657
22.9037889817629	106.530382837964	8.39211815199688	0	1	738775.332628827	2022-09-11 07:58:59.131	,D5,AU07,D20	missed
22.9038161898034	106.530514135965	13.5159387528605	0	1	738775.332866634	2022-09-11 07:59:19.677	,D5,D20,AU07	AA	True	0.88513
22.9038210339506	106.530372209182	8.65749015082438	0	1	738775.333051676	2022-09-11 07:59:35.665	,D20,D5,AU07	AA	True	0.956787
22.9037709892611	106.530248187891	6.53463839905342	0	1	738775.333214432	2022-09-11 07:59:49.727	,D20,D5,AU07	AA	True	0.955034
22.903926538799	106.530588305656	7.78306185217697	1	1	738775.333426215	2022-09-11 08:00:08.025	,D20,D5,AU07	AA	True	0.928705
22.9038673968558	106.530478574109	11.1346505269366	0	1	738775.333539584	2022-09-11 08:00:17.820	,D20,D5,AU07	AA	True	0.957285
22.9039442445314	106.530728924356	14.2650911548129	1	1	738775.333657625	2022-09-11 08:00:28.019	,D20,D5,AU07	AA	True	0.955825
22.9039265353282	106.530588295074	6.5511549624712	1	1	738775.333789829	2022-09-11 08:00:39.441	,D20,D5,AU07	AA	True	0.957881
22.903893148983	106.530460653072	47.23914515277	0	1	738775.33389493	2022-09-11 08:00:48.522	,D20,D5,AU07	AA	True	0.942207
22.9040411702643	106.530808582808	9.20040454490321	1	1	738775.334007651	2022-09-11 08:00:58.261	,D20,D5,AU07	AA	True	0.849256
22.9039005797191	106.530603959008	7.94982628619386	1	1	738775.33411038	2022-09-11 08:01:07.137	,D20,D5,AU07	AA	True	0.794286
22.9038161898227	106.530514136014	13.0176599191329	0	1	738775.33418306	2022-09-11 08:01:13.416	,D5,AU07,D20	AA	True	0.802118
22.9038571073723	106.530559111869	41.0710530239039	0	1	738775.334282625	2022-09-11 08:01:22.019	,D20,D5,AU07	AA	True	0.938393
22.9038673968413	106.530478574055	16.8411208713659	0	1	738775.334383269	2022-09-11 08:01:30.714	,D20,D5,AU07	AA	True	0.798507
22.904015636967	106.530824053616	6.67911012026854	1	1	738775.334767946	2022-09-11 08:02:03.950	,D20,D5,AU07	AA	True	0.938459
22.9038571078428	106.530559112216	40.6555930425021	0	1	738775.335100862	2022-09-11 08:02:32.714	,D20,D5,AU07	AA	True	0.944914
22.9038023032965	106.530287417531	33.952012884338	0	1	738775.335299634	2022-09-11 08:02:49.888	,D20,D5,AU07	AA	True	0.957255
22.903857107982	106.530559112321	41.7857374347708	0	1	738775.335496609	2022-09-11 08:03:06.907	,D20,D5,AU07	AA	True	0.939497
22.9039671509173	106.530708931633	29.5597535130359	1	1	738775.335775177	2022-09-11 08:03:30.975	,D20,D5,AU07	AA	True	0.929863
22.9038752637183	106.530620687817	12.4144924490469	1	1	738775.335964748	2022-09-11 08:03:47.354	,D20,D5,AU07	AA	True	0.95422
22.9037889817614	106.530382837965	8.28325903091749	0	1	738775.336121106	2022-09-11 08:04:00.864	,D5,D20,AU07	AA	True	0.957877
22.9039442446187	106.530728924505	8.9165734439099	1	1	738775.336401759	2022-09-11 08:04:25.112	,D20,AU07,D5	AA	True	0.934057
22.9038161898009	106.530514135958	10.1982999203249	0	1	738775.336545249	2022-09-11 08:04:37.510	,D20,D5,AU07	AA	True	0.962166
22.9037709892632	106.530248187895	7.20230079803365	0	1	738775.336750707	2022-09-11 08:04:55.261	,AU07,D5,D20	AA	True	0.956323
22.9038571040089	106.530559109389	40.4977490987179	0	1	738775.337124024	2022-09-11 08:05:27.516	,D20,D5,AU07	AA	True	0.938177
22.9038422253444	106.530346043698	6.66603103821652	0	1	738775.33724566	2022-09-11 08:05:38.025	,D20,D5,AU07	AA	True	0.881975
22.9037889817623	106.530382837967	8.15570957820592	0	1	738775.337347167	2022-09-11 08:05:46.795	,D20,D5,AU07	AA	True	0.913305
22.9038752637183	106.530620687817	9.39180082087631	1	1	738775.337454353	2022-09-11 08:05:56.056	,D5,D20,AU07	AA	True	0.859046
22.9039442445323	106.530728924358	9.23781108142883	1	1	738775.337546083	2022-09-11 08:06:03.982	,D5,AU07,D20	AA	True	0.825353
22.9038422253444	106.530346043698	6.98533809317931	0	1	738775.337621781	2022-09-11 08:06:10.522	,D20,D5,AU07	AA	True	0.838828
22.9037625442254	106.530400965415	7.81690194294023	0	1	738775.337709342	2022-09-11 08:06:18.087	,D20,D5,AU07	AA	True	0.864911
22.903875263715	106.530620687811	8.73682512960962	1	1	738775.337809555	2022-09-11 08:06:26.746	,D20,D5,AU07	AA	True	0.960174
22.9037363703947	106.530419820076	8.04407140714726	0	1	738775.337900494	2022-09-11 08:06:34.603	,D20,D5,AU07	AA	True	0.793073
22.9038693819797	106.530328760512	23.4111525956997	0	1	738775.338046563	2022-09-11 08:06:47.223	,D20,D5,AU07	GC	False	0.501176
22.9044168477251	106.530724523863	9.59827443215374	0	1	738775.262992258	2022-09-11 06:18:42.531	,D20,D5,AU07	AA	True	0.929751
22.9044716398997	106.530842684733	8.36228853247603	0	1	738775.26319218	2022-09-11 06:18:59.804	,D20,D5,AU07	AA	True	0.910398
22.8969832945918	106.529963320247	3.90831678119912	0	1	738774.416038789	2022-09-10 09:59:05.751	,D6,D5,AU07	G2	False	0.801507
22.8971886220361	106.530004019192	4.08210272756419	0	1	738774.416386227	2022-09-10 09:59:35.770	,D6,D5,AU07	G2	False	0.680014
22.8968453171061	106.529805999603	4.2203852991842	0	1	738774.416694342	2022-09-10 10:00:02.391	,D6,D5,AU07	G2	False	0.794306
22.8971875195629	106.53019563831	3.97352797576254	0	1	738774.417491946	2022-09-10 10:01:11.304	,D6,D5,AU07	G2	False	0.932224
22.8971875195611	106.530195638311	3.92588525872738	0	1	738774.418197605	2022-09-10 10:02:12.273	,D6,D5,AU07	G2	False	0.928932
22.8973529524216	106.530195208096	3.6363200541785	0	1	738774.419355013	2022-09-10 10:03:52.273	,D6,D5,AU07	G2	False	0.932673
22.8970861840968	106.530208098688	3.56905601507431	0	1	738774.420082095	2022-09-10 10:04:55.093	,D6,D5,AU07	multiple
22.8968487042439	106.530387831134	4.03520046701102	0	1	738774.420575682	2022-09-10 10:05:37.739	,D6,D5,AU07	AC	False	0.806943
22.8969890634978	106.530414293639	3.87183498241891	0	1	738774.421350211	2022-09-10 10:06:44.658	,D6,D5,AU07	AC	False	0.952856
22.8971962969391	106.530516596338	3.811378710272	0	1	738774.42182748	2022-09-10 10:07:25.894	,D6,D5,AU07	AC	True	0.958905
22.8973319579775	106.530604900423	3.61931898908607	0	1	738774.422678785	2022-09-10 10:08:39.447	,D6,D5,AU07	AC	True	0.961607
22.897228219003	106.530490637265	3.82185231849255	0	1	738774.423132115	2022-09-10 10:09:18.615	,D6,D5,AU07	AC	True	0.963099
22.8973599485826	106.530514757936	3.68700794763563	0	1	738774.423278192	2022-09-10 10:09:31.236	,D6,D5,AU07	AC	True	0.965731
22.8971701416512	106.530339244204	3.71044533637908	0	1	738774.42388673	2022-09-10 10:10:23.813	,D6,D21,AU07,D5	AC	True	0.965354
22.8972628701422	106.530528795168	3.51633074077061	0	1	738774.42427457	2022-09-10 10:10:57.323	,D6,D5,AU07	AC	True	0.96688
22.8971510035897	106.530321684223	3.15824535075055	0	1	738774.424500785	2022-09-10 10:11:16.868	,D6,D5,AU07,D21	AC	True	0.969233
22.8973287154626	106.530540810546	3.57847426515076	0	1	738774.42528252	2022-09-10 10:12:24.410	,D6,D5,AU07	AC	True	0.970169
22.8970642785178	106.530556118273	4.15600723700705	0	1	738774.425944687	2022-09-10 10:13:21.621	,D6,D5,AU07	AC	True	0.95488
22.8972974501774	106.530566879757	3.92968434620128	0	1	738774.426145543	2022-09-10 10:13:38.975	,D6,D5,AU07	AC	True	0.969245
22.8972628701422	106.530528795168	3.91565886867474	0	1	738774.426288027	2022-09-10 10:13:51.286	,D6,D5,AU07	AC	True	0.954643
22.8973599485844	106.530514757938	3.5482372916272	0	1	738774.426996705	2022-09-10 10:14:52.515	,D6,D5,AU07	AC	True	0.967422
22.8973287154609	106.530540810548	3.9767644089507	0	1	738774.427447591	2022-09-10 10:15:31.472	,D6,D5,AU07	AC	True	0.965864
22.8974614900205	106.530628250502	3.73485220666507	0	1	738774.427689856	2022-09-10 10:15:52.404	,D6,D5,AU07	AC	True	0.968494
22.897393853615	106.530552647719	3.39888336302546	0	1	738774.428485951	2022-09-10 10:17:01.186	,D6,D5,AU07	AC	True	0.965221
22.8974277014958	106.530590475605	3.47237530756311	0	1	738774.428616932	2022-09-10 10:17:12.503	,D6,D5,AU07	AC	True	0.965965
22.8973599485844	106.530514757938	3.43143839981688	0	1	738774.429190028	2022-09-10 10:18:02.018	,D6,D5,AU07	AC	True	0.968593
22.8975452425316	106.530620262277	2.82130342762921	1	1	738774.429938857	2022-09-10 10:19:06.717	,D6,D20,D5,AU07	AC	True	0.964152
22.8975852228384	106.530587140223	3.6164491689572	0	1	738774.43021473	2022-09-10 10:19:30.553	,D6,D5,AU07	AC	True	0.966082
22.8958697467759	106.528770422658	16.4986921883986	0	0	738774.430755476	2022-09-10 10:20:17.273	,D21,D5,AU07	AC	True	0.376395
22.8973258722325	106.530390130927	3.31084137764825	0	1	738774.43125787	2022-09-10 10:21:00.680	,D21,D5,AU07,D6	AC	True	0.97098
22.8972445620003	106.530370998584	3.39815274659626	0	1	738774.431643966	2022-09-10 10:21:34.039	,D6,D21,D5,AU07	AC	True	0.427303
22.8974583046952	106.530564311784	3.41637784995858	0	1	738774.431742219	2022-09-10 10:21:42.528	,D6,D5,AU07	AC	True	0.962607
22.8975252495312	106.530639682323	3.61791729611497	0	1	738774.432073841	2022-09-10 10:22:11.180	,D6,D5,AU07	AC	True	0.719719
22.9059813646919	106.530311998396	13.4549587855158	0	1	738774.433197246	2022-09-10 10:23:48.242	,D5,AU07,D21	multiple
22.9071019129157	106.528085844062	6.87632344057889	0	1	738774.433901108	2022-09-10 10:24:49.056	,D21,D5,AU07	AA	True	0.942483
22.9049470257113	106.530108428273	34.7108645216566	0	1	738728.365239637	2022-07-26 08:45:56.705	,D18,D22,D5	G2	False	0.69872
22.9029706377358	106.527544078786	8.64883123279486	0	1	738728.367461284	2022-07-26 08:49:08.655	,D18,D22,D5	G2	False	0.764846
22.9050092038962	106.530294856964	11.8816638057016	0	1	738728.368866348	2022-07-26 08:51:10.052	,D22,D18,D5	multiple
22.9049811562622	106.530274909776	15.6312704701951	0	1	738728.372747832	2022-07-26 08:56:45.413	,D18,D22,D5	missed
22.9047191765125	106.537195350329	13.7339744942835	0	1	738772.312647155	2022-09-08 07:30:12.714	,AU07,D5,D20	missed
22.8987827865214	106.540644421021	5.64290641900932	0	0	738783.370624192	2022-09-19 08:53:41.930	,D21,D5,D20	TCN	False	0.594049
22.8990480715812	106.540105959906	5.18002298682996	0	0	738783.370829866	2022-09-19 08:53:59.700	,D21,D5,D20	Q	False	0.616869
22.8989243219576	106.540631273119	5.81910297870015	0	0	738783.371066667	2022-09-19 08:54:20.160	,D5,D21,D20	missed
22.8989243219558	106.540631273125	5.38703052574947	0	0	738783.37159397	2022-09-19 08:55:05.719	,D20,D5,D21	multiple
22.8991950836471	106.540517126313	5.4064037548375	0	0	738783.372624134	2022-09-19 08:56:34.725	,D21,D5,D20	multiple
22.8996324180557	106.538657782093	21.8363082777421	0	1	738730.210251107	2022-07-28 05:02:45.696	,D18,D22,D5	multiple
22.8999549138083	106.53843436257	22.3782757360354	0	1	738730.210260486	2022-07-28 05:02:46.506	,D18,D22,D5	multiple
22.8997125716501	106.538509873713	24.3099007457957	0	1	738730.20995602	2022-07-28 05:02:20.200	,D18,D22,D5	GC	False	0.486282
22.9042170667146	106.531093535207	8.60276039028441	0	1	738727.231033614	2022-07-25 05:32:41.304	,D18,D22,D5	G2	False	0.892811
22.9041368876675	106.530956916014	9.82719007391916	0	1	738727.231821055	2022-07-25 05:33:49.339	,D18,D22,D5	G2	False	0.884802
22.9041368876577	106.530956916016	10.0067417074301	0	1	738727.232278734	2022-07-25 05:34:28.883	,D18,D22,D5	missed
22.9028479572579	106.537351677615	3.08687230224318	1	1	738772.435256161	2022-09-08 10:26:46.132	,AU07,D5,D21	AB	False	0.894706
22.902786111336	106.53722205955	2.64892619690018	1	1	738772.435431857	2022-09-08 10:27:01.312	,AU07,D5,D21	missed
22.9037298584702	106.534062133771	9.73977856886862	0	1	738750.367220703	2022-08-17 08:48:47.869	,D18,AU22,D5,D4	AB	True	0.798476
22.9044287243311	106.533329217383	17.4746268962486	0	1	738750.367231558	2022-08-17 08:48:48.807	,D18,D4,D5	missed
22.9045034913373	106.533788920063	10.1898365374212	0	1	738750.367546934	2022-08-17 08:49:16.055	,AU22,D4,D5	missed
22.9040678769371	106.533956748004	17.0253236762656	0	1	738750.367675543	2022-08-17 08:49:27.167	,D4,AU22,D5	GC	False	0.346866
22.904295707884	106.533913334841	13.4417247518936	0	1	738750.369015054	2022-08-17 08:51:22.901	,D4,AU22,D5	GC	False	0.420249
22.9121996831631	106.529797798352	2.253584684246	0	1	738723.265444005	2022-07-21 06:22:14.362	,D18,D22,D5	AA	False	0.408925
22.9122529479803	106.528454875298	2.89363458863691	0	1	738723.265825878	2022-07-21 06:22:47.356	,D18,D22,D5	AA	False	0.827487
22.912257890357	106.52836781261	2.7605498637526	0	1	738723.265966204	2022-07-21 06:22:59.480	,D18,D22,D5	AA	False	0.562694
22.9122592966241	106.528324734598	2.81240180232792	0	1	738723.266108401	2022-07-21 06:23:11.766	,D18,D22,D5	AA	False	0.927939
22.9042737936412	106.534232394234	8.72872434859676	0	1	738729.246575761	2022-07-27 05:55:04.146	,D18,D22,D4,D15	Q	True	0.825113
22.8966412618965	106.541439238867	7.00605453550996	0	0	738838.267976755	2022-11-13 06:25:53.192	,D7,D21,D20	multiple
22.8963883426128	106.542145197997	8.72781860431255	0	0	738838.268258739	2022-11-13 06:26:17.555	,D7,D21,D20	TCN	False	0.83722
22.9072219552566	106.531929192063	3.93163534032655	0	1	738758.40054737	2022-08-25 09:36:47.293	,D18,D4,D5	multiple
22.9069531803449	106.532324875918	4.83991167866857	0	1	738758.399771239	2022-08-25 09:35:40.235	,D18,D4,D5	multiple
22.9124265501508	106.529575005362	15.5635359317167	0	1	738770.449511108	2022-09-06 10:47:17.760	,D2,D4,D3	GC	False	0.368229
22.9129298680997	106.527763458421	9.12841911323063	0	1	738770.449642154	2022-09-06 10:47:29.082	,D2,D4,D3	GC	False	0.340407
22.9125718348439	106.529209522444	13.7682920261861	0	1	738770.450018103	2022-09-06 10:48:01.564	,D2,D4,D3	GC	False	0.384688
22.9020005883079	106.525169071163	31.2896189955443	0	1	738733.292197471	2022-07-31 07:00:45.861	,D5,D22,D2	TCN	True	0.771832
22.9016561049027	106.525017018597	38.7458756677523	0	1	738733.292258188	2022-07-31 07:00:51.107	,D2,D22,D5	TCN	True	0.887266
22.9000516368017	106.536645496318	5.28698513791636	0	1	738810.485471272	2022-10-16 11:39:04.718	,D7,D21,Q1	Q	False	0.933368
22.9001359316701	106.536598776657	5.18458349918535	0	1	738810.485722262	2022-10-16 11:39:26.403	,D7,D21,Q1	Q	False	0.936778
22.9001264330792	106.536663833908	8.2040690164574	0	1	738810.486097674	2022-10-16 11:39:58.839	,D7,D21,Q1	Q	False	0.952011
22.9000143600122	106.536670671985	5.47999775672505	0	1	738810.486355418	2022-10-16 11:40:21.108	,D7,D21,Q1	Q	False	0.945014
22.9001336252141	106.536735813474	4.71773199587384	0	1	738810.486607413	2022-10-16 11:40:42.880	,D21,Q1,D7	Q	False	0.949958
22.9170612750398	106.517902343935	3.00814051781638	1	1	738758.302730016	2022-08-25 07:15:55.873	,D4,D15,D3	TCN	True	0.914177
22.9195764338626	106.509002089765	20.832800796369	0	0	738753.232347272	2022-08-20 05:34:34.804	,D3,D15,D4	TCN	True	0.932491
22.9196060680897	106.508869722294	8.48448312209916	0	0	738753.23355723	2022-08-20 05:36:19.345	,D4,D15,D3	TCN	True	0.944828
22.9196931113112	106.508207345222	9.01573682646154	0	0	738753.234187406	2022-08-20 05:37:13.792	,D15,D3,D4	TCN	True	0.912253
22.9197931082714	106.507367600966	10.3496654913301	0	0	738753.234747563	2022-08-20 05:38:02.189	,D4,D15,D3	TCN	True	0.941771
22.9198187875756	106.507215960165	10.9811128488064	0	0	738753.236877551	2022-08-20 05:41:06.220	,D4,D15,D3	TCN	True	0.920996
22.9028400945913	106.524930725098	13.1473783047583	0	1	738753.237693491	2022-08-20 05:42:16.718	,D4,D5,D15	TCN	True	0.903074
22.9168350958356	106.51957738306	2.9699001036452	1	1	738746.240633251	2022-08-13 05:46:30.713	,D4,D15,D3	TCN	True	0.882662
22.916957763254	106.51877330111	3.2821864913977	1	1	738752.222152156	2022-08-19 05:19:53.946	,D3,D15,D4	TCN	False	0.777259
22.9170261114627	106.518720865043	2.8276399556728	1	1	738752.222339426	2022-08-19 05:20:10.126	,D4,D15,D3	multiple
22.9171280866816	106.518643120429	2.83577489616038	1	1	738752.222967661	2022-08-19 05:21:04.406	,D4,D15,D3	TCN	False	0.609581
22.9170444045415	106.518621512247	2.97433358587194	1	1	738752.223132933	2022-08-19 05:21:18.685	,D4,D15,D3	TCN	False	0.686533
22.9170183749031	106.518684262171	2.76370446624962	1	1	738752.223295114	2022-08-19 05:21:32.698	,D4,D15,D3	TCN	False	0.774507
22.9170444045415	106.518621512247	2.77311877529698	1	1	738752.223485762	2022-08-19 05:21:49.170	,D4,D15,D3	TCN	False	0.698402
22.9171534800155	106.518580952378	2.97623376461941	1	1	738752.223868929	2022-08-19 05:22:22.275	,D4,D15,D3	TCN	False	0.877936
22.9170107057732	106.51864752305	3.09605248963675	1	1	738752.224021333	2022-08-19 05:22:35.443	,D4,D15,D3	TCN	False	0.844535
22.9170261114623	106.518720865041	2.8546660392541	1	1	738752.224390193	2022-08-19 05:23:07.313	,D4,D15,D3	TCN	False	0.795069
22.9170444045393	106.518621512246	3.17277022009907	1	1	738752.224923608	2022-08-19 05:23:53.400	,D4,D15,D3	TCN	False	0.724317
22.9170183749031	106.518684262171	3.06284038849925	1	1	738752.226191939	2022-08-19 05:25:42.984	,D4,D15,D3	TCN	False	0.507603
22.9168947875127	106.518652627503	3.01243666713948	1	1	738752.226927791	2022-08-19 05:26:46.561	,D15,D4,D3	TCN	False	0.699595
22.9169358412872	106.518663034435	2.85434988641161	1	1	738752.227141588	2022-08-19 05:27:05.033	,D4,D15,D3	TCN	False	0.810946
22.9170261114645	106.518720865042	2.94582805257473	1	1	738752.227326055	2022-08-19 05:27:20.971	,D4,D15,D3	TCN	False	0.751326
22.9169282990277	106.518625949784	2.83301848339493	1	1	738752.227711234	2022-08-19 05:27:54.251	,D4,D15,D3	TCN	True	0.876434
22.9168682311895	106.518715919568	2.95604363366574	1	1	738752.2282371	2022-08-19 05:28:39.685	,D4,D15,D3	TCN	True	0.514611
22.9167393506676	106.518718276167	2.83970272502865	1	1	738752.228607466	2022-08-19 05:29:11.685	,D4,D15,D3	TCN	True	0.870796
22.9174978631868	106.517002212169	2.97117731763177	1	1	738752.231487375	2022-08-19 05:33:20.509	,D4,D15,D3	TCN	True	0.739766
22.9173530152008	106.516827849454	3.04767600635921	1	1	738752.232291665	2022-08-19 05:34:30.000	,D4,D15,D3	TCN	True	0.852385
22.9174236918956	106.516916568856	2.56814769442955	1	1	738752.232405824	2022-08-19 05:34:39.863	,D4,D15,D3	TCN	True	0.785517
22.9173956700024	106.516942015952	2.79887205597411	1	1	738752.233010624	2022-08-19 05:35:32.118	,D4,D15,D3	missed
22.9173904080367	106.516895885905	2.89177952661895	1	1	738752.23470734	2022-08-19 05:37:58.714	,D4,D15,D3	missed
22.9189918784415	106.513744696409	3.34027186615249	0	0	738750.406362269	2022-08-17 09:45:09.700	,D4,D15,D3	TCN	False	0.747312
22.9190471008352	106.513311423586	3.31225576395896	0	0	738750.408569826	2022-08-17 09:48:20.433	,D4,D15,D3	TCN	True	0.92399
22.9190111839211	106.513602326903	3.43331385947258	0	0	738750.409537304	2022-08-17 09:49:44.023	,D4,D15,D3	TCN	True	0.888409
22.9190242149897	106.513505158264	3.68219794743785	0	0	738750.412896661	2022-08-17 09:54:34.272	,D4,D15,D3	TCN	True	0.922989
22.9133654935024	106.517750034455	3.50965285368332	1	1	738745.246523475	2022-08-12 05:54:59.628	,D4,D15,D3	TCN	False	0.924465
22.9146487410345	106.516118695914	3.39184337979367	1	1	738745.246910524	2022-08-12 05:55:33.069	,D15,D4,D3	TCN	False	0.877864
22.9146155983294	106.516434288031	3.72717920900559	1	1	738745.247129065	2022-08-12 05:55:51.951	,D15,D3,D4	TCN	False	0.926177
22.9146421501549	106.516183539606	3.36749349070635	1	1	738745.247454361	2022-08-12 05:56:20.057	,D15,D3,D4	TCN	False	0.912757
22.9146006223289	106.516223631129	3.79753860297041	1	1	738745.247608643	2022-08-12 05:56:33.387	,D4,D15,D3	TCN	False	0.930513
22.9190876038786	106.51300210535	3.94506946607589	0	0	738748.233560965	2022-08-15 05:36:19.667	,D4,D15,D3	G2	False	0.864299
22.9149755962555	106.515838991591	6.42406539159316	0	1	738745.245406185	2022-08-12 05:53:23.094	,D2,D4,D3	missed
22.9146563070833	106.516328833755	3.51988781416862	1	1	738745.245610852	2022-08-12 05:53:40.778	,D4,D15,D3	TCN	False	0.920641
22.9141364523708	106.506581893574	35.8116285057639	0	0	738746.241203135	2022-08-13 05:47:19.951	,D4,D15,D3	Q	True	0.878843
22.9169776458961	106.519460352763	2.84275637842454	1	1	738746.22938758	2022-08-13 05:30:19.087	,D4,D15,D3	TCN	False	0.897887
22.916939812423	106.519487709558	3.15098023919886	1	1	738746.229543578	2022-08-13 05:30:32.565	,D4,D15,D3	TCN	False	0.90961
22.9168861434808	106.519443116266	2.90111321092654	1	1	738746.229751696	2022-08-13 05:30:50.547	,D4,D15,D3	TCN	False	0.902717
22.9169852662931	106.519495240741	3.21120474469734	1	1	738746.230127243	2022-08-13 05:31:22.994	,D4,D15,D3	TCN	False	0.930894
22.9171072569212	106.519448847767	3.12461185868094	1	1	738746.230922547	2022-08-13 05:32:31.708	,D4,D15,D3	TCN	False	0.884189
22.9170531134231	106.519406145077	3.24718968077574	1	1	738746.231538057	2022-08-13 05:33:24.888	,D4,D15,D3	TCN	False	0.860251
22.917767181817	106.523478700331	7.42893798389599	0	1	738746.232858149	2022-08-13 05:35:18.944	,D4,D15,D3,D4,D5,D15	TCN	False	0.913807
22.9170989959795	106.519414105616	3.03045590021086	1	1	738746.232949232	2022-08-13 05:35:26.814	,D4,D15,D3	TCN	False	0.918998
22.9170611309841	106.519440995129	2.92353998620169	1	1	738746.233178773	2022-08-13 05:35:46.646	,D4,D15,D3	TCN	False	0.90491
22.9171072569212	106.519448847767	3.03542050165492	1	1	738746.234524384	2022-08-13 05:37:42.907	,D4,D15,D3	TCN	False	0.921898
22.9171656276472	106.519325860508	3.30215341715199	1	1	738746.235601851	2022-08-13 05:39:16.000	,D4,D15,D3	TCN	True	0.891482
22.9171072569217	106.519448847769	3.06731544752903	1	1	738746.236879888	2022-08-13 05:41:06.422	,D3,D15,D4	TCN	True	0.878435
22.9170611309841	106.519440995129	3.02902682142468	1	1	738746.23777828	2022-08-13 05:42:24.043	,D4,D15,D3	multiple
22.9169603842937	106.519793416889	3.08949214736451	1	1	738746.239469102	2022-08-13 05:44:50.130	,D4,D15,D3	TCN	True	0.807297
22.9169235790805	106.519620119149	3.57956608127088	1	1	738746.239889116	2022-08-13 05:45:26.420	,D4,D15,D3	TCN	True	0.883001
22.9146431606229	106.51645193826	3.63261501296687	1	1	738745.249130734	2022-08-12 05:58:44.895	,D4,D15,D3	TCN	False	0.926373
22.9146431606244	106.516451938261	3.4672115533802	1	1	738745.249708288	2022-08-12 05:59:34.796	,D4,D15,D3	TCN	False	0.929063
22.9145608181904	106.516656612983	3.3088963492915	1	1	738745.250574187	2022-08-12 06:00:49.610	,D4,D15,D3	TCN	False	0.866018
22.9146497395809	106.516390770437	3.51248951947066	1	1	738745.250983593	2022-08-12 06:01:24.982	,D4,D15,D3	TCN	True	0.908679
22.9146563070833	106.516328833755	3.38254361292885	1	1	738745.251068206	2022-08-12 06:01:32.293	,D4,D15,D3	multiple
22.9146837313554	106.516347091762	3.61840167035532	1	1	738745.251468985	2022-08-12 06:02:06.920	,D4,D15,D3	TCN	True	0.901736
22.914690212978	106.516284675426	3.40076952750034	1	1	738745.251986009	2022-08-12 06:02:51.591	,D4,D15,D3	TCN	True	0.847267
22.9117117214583	106.518673841168	5.56073790876958	0	1	738745.243532236	2022-08-12 05:50:41.185	,D3,D15,D4	TCN	False	0.920616
22.9129369570891	106.51804263237	4.53995275501015	0	1	738745.243897862	2022-08-12 05:51:12.775	,D4,D15,D3	TCN	False	0.912736
22.9151824149817	106.518022552008	2.60052121033805	1	1	738739.335978756	2022-08-06 08:03:48.564	,D3,D15,D4	TCN	False	0.800501
22.915214831147	106.518034561937	3.10171237752758	1	1	738739.336151361	2022-08-06 08:04:03.478	,D3,D15,D4	TCN	False	0.916166
22.9151839009113	106.517978522519	2.8646480350032	1	1	738739.33807963	2022-08-06 08:06:50.080	,D3,D15,D4	TCN	False	0.815517
22.9152522780578	106.517911824024	2.92264859354175	1	1	738739.338993694	2022-08-06 08:08:09.055	,D3,D15,D4	TCN	True	0.917507
22.9151383771929	106.51817410782	3.11411924310835	1	1	738739.340845582	2022-08-06 08:10:49.058	,D3,D15,D4	TCN	True	0.918674
22.9151947114617	106.517792422015	3.1474262955369	1	1	738739.341499949	2022-08-06 08:11:45.596	,D3,D15,D4	TCN	True	0.912493
22.9152161877365	106.517990618413	3.00034154249484	1	1	738739.34261486	2022-08-06 08:13:21.924	,D3,D15,D4	TCN	True	0.866822
22.9155009607106	106.525645837364	7.2939852524858	0	1	738742.287524534	2022-08-09 06:54:02.120	,D5,D15,D3	TCN	False	0.737387
22.9153808274826	106.525614836617	7.19805310724162	0	1	738742.28778434	2022-08-09 06:54:24.567	,D5,D15,D3	TCN	False	0.837682
22.9156850374347	106.525837994577	8.46466917961116	0	1	738742.287988072	2022-08-09 06:54:42.169	,D5,D15,D3	TCN	False	0.927841
22.9155374053234	106.525589029383	6.87019272125175	0	1	738742.288593734	2022-08-09 06:55:34.499	,D5,D15,D3	TCN	False	0.876321
22.9154831151444	106.525674762822	7.33766350140471	0	1	738742.288844338	2022-08-09 06:55:56.151	,D5,D15,D3	TCN	False	0.884552
22.915573496993	106.52553188272	7.60432522997989	0	1	738742.289492343	2022-08-09 06:56:52.138	,D5,D15,D3	TCN	True	0.922949
22.9153766493692	106.525421207305	7.32304744583125	0	1	738742.289715341	2022-08-09 06:57:11.405	,D5,D15,D3	TCN	True	0.929245
22.9155734969965	106.525531882726	7.434380275305	0	1	738742.290181395	2022-08-09 06:57:51.673	,D5,D15,D3	TCN	True	0.883342
22.9156074749956	106.525709499063	8.81716239603524	0	1	738742.291475319	2022-08-09 06:59:43.468	,D5,D15,D3	TCN	True	0.890419
22.9155899894164	106.52573895362	7.92366888175855	0	1	738742.291724342	2022-08-09 07:00:04.983	,D5,D15,D3	TCN	True	0.866018
22.9154831151444	106.525674762822	6.40985755486396	0	1	738742.291906148	2022-08-09 07:00:20.691	,D5,D15,D3	TCN	True	0.86298
22.9153127190047	106.513319339533	6.77684327645631	0	0	738741.260759932	2022-08-08 06:15:29.658	,D4,D15,D3	missed
22.9151532398558	106.514012810503	6.0115299298923	0	0	738741.260860433	2022-08-08 06:15:38.341	,D4,D15,D3	missed
22.9152778265713	106.514048787831	5.17659599961831	0	0	738741.260955254	2022-08-08 06:15:46.534	,D4,D15,D3	missed
22.9152321751022	106.5138425327	5.70995817355226	0	0	738741.261031096	2022-08-08 06:15:53.087	,D4,D15,D3	missed
22.9151664574131	106.513430580413	6.44750424345323	0	0	738741.261150807	2022-08-08 06:16:03.430	,D4,D15,D3	missed
22.9151029503079	106.51383999843	6.63140874049148	0	0	738741.254271552	2022-08-08 06:06:09.062	,D2,D4,D15	TCN	True	0.927849
22.9152075998526	106.513752323616	7.36671406968365	0	0	738741.254821931	2022-08-08 06:06:56.615	,D2,D4,D15	TCN	True	0.912521
22.9151029503079	106.51383999843	6.5774820603695	0	0	738741.255009992	2022-08-08 06:07:12.863	,D2,D4,D15	TCN	True	0.914592
22.9151633882723	106.513888254454	5.53042598909229	0	0	738741.255128321	2022-08-08 06:07:23.087	,D4,D15,D3	TCN	True	0.883072
22.9151532398578	106.514012810499	5.2342599873268	0	0	738741.255335072	2022-08-08 06:07:40.950	,D3,D15,D4	TCN	True	0.919928
22.9152844297981	106.513980901559	6.20530127680102	0	0	738741.255466413	2022-08-08 06:07:52.298	,D2,D4,D15	TCN	True	0.893569
22.9152658167295	106.513052189261	7.69019083204163	0	0	738741.256793981	2022-08-08 06:09:47.000	,D4,D15,D3	TCN	True	0.895058
22.9152853629546	106.513616150725	5.60799486942163	0	0	738741.25698046	2022-08-08 06:10:03.112	,D3,D15,D4	TCN	True	0.921619
22.9151532398578	106.514012810499	5.81164557138533	0	0	738741.258725341	2022-08-08 06:12:33.869	,D3,D15,D4	TCN	True	0.9049
22.9152189405993	106.513681442927	5.30396316396345	0	0	738741.259543561	2022-08-08 06:13:44.564	,D4,D15,D3,D2	TCN	True	0.873062
22.9151362608409	106.51458320466	5.68881306839567	0	0	738741.251730512	2022-08-08 06:02:29.516	,D2,D4,D15	TCN	False	0.917382
22.915172373876	106.513781767535	7.43058883981059	0	0	738741.25203877	2022-08-08 06:02:56.150	,D2,D4,D15	TCN	False	0.919683
22.9150912740224	106.513993612221	6.60210063508999	0	0	738741.252188299	2022-08-08 06:03:09.069	,D2,D4,D15	TCN	False	0.85216
22.9151254484282	106.513966416301	6.14917131382252	0	0	738741.252490375	2022-08-08 06:03:35.168	,D2,D4,D15	TCN	False	0.848428
22.9175273403057	106.517176538744	2.92120133369039	1	1	738740.235711711	2022-08-07 05:39:25.492	,D4,D15,D3	missed
22.9174664657933	106.517375523004	2.96118133219726	1	1	738740.236255189	2022-08-07 05:40:12.448	,D4,D15,D3	missed
22.9174500465791	106.517292276273	2.62471350595757	1	1	738740.236470783	2022-08-07 05:40:31.076	,D4,D15,D3	missed
22.9173921463698	106.517145907634	2.96574429624245	1	1	738740.236932452	2022-08-07 05:41:10.964	,D4,D15,D3	missed
22.9173277487821	106.517349084289	2.83206655766253	1	1	738740.237395487	2022-08-07 05:41:50.970	,D4,D15,D3	missed
22.9173136866206	106.517264144072	2.78343365530859	1	1	738740.237595337	2022-08-07 05:42:08.237	,D4,D3,D15	missed
22.9174293882738	106.517358593208	2.95613513912046	1	1	738740.237734586	2022-08-07 05:42:20.268	,D4,D15,D3	missed
22.9229830936919	106.516669343468	5.9354533137225	0	0	738740.225738232	2022-08-07 05:25:03.783	,D4,D15,D3	TCN	False	0.730621
22.9231831048408	106.51668966615	5.21330996675637	0	0	738740.226140665	2022-08-07 05:25:38.553	,D4,D15,D3	TCN	False	0.531599
22.9232514809109	106.516697161736	5.63233198227108	0	0	738740.227356878	2022-08-07 05:27:23.634	,D4,D15,D3	TCN	False	0.762893
22.9228553081671	106.516654407393	5.20452487230859	0	0	738740.228675675	2022-08-07 05:29:17.578	,D4,D15,D3	missed
22.922668943887	106.516634520824	4.40364031971709	0	0	738740.228917652	2022-08-07 05:29:38.485	,D4,D15,D3	TCN	False	0.344424
22.9231157403437	106.516682302126	5.11657785271836	0	0	738740.230506104	2022-08-07 05:31:55.727	,D4,D15,D3	TCN	False	0.551896
22.9228553081604	106.516654407392	5.07861875157843	0	0	738740.230663899	2022-08-07 05:32:09.361	,D4,D15,D3	TCN	False	0.475085
22.9229206999383	106.516661541865	4.72415846740419	0	0	738740.231010115	2022-08-07 05:32:39.274	,D4,D15,D3	TCN	False	0.811207
22.9151178091028	106.517998510904	3.02638590407148	1	1	738739.333372904	2022-08-06 08:00:03.419	,D4,D15,D3	AC	False	0.757187
22.9152485513053	106.518002708972	2.91056501668339	1	1	738739.33362171	2022-08-06 08:00:24.916	,D4,D15,D3	AC	False	0.766243
22.9151516886664	106.517966422133	2.59624538631423	1	1	738739.334299333	2022-08-06 08:01:23.462	,D4,D15,D3	TCN	False	0.840507
22.9151160403012	106.518042916019	3.10795004075832	1	1	738739.334932097	2022-08-06 08:02:18.133	,D4,D15,D3	TCN	False	0.933498
22.9151824149817	106.518022552008	2.99102377668873	1	1	738739.335368159	2022-08-06 08:02:55.809	,D4,D15,D3	TCN	False	0.792064
22.9197238403896	106.507971380562	7.68863753682434	0	0	738753.219972344	2022-08-20 05:16:45.610	,D4,D15,D3	AC	False	0.709331
22.9154849482931	106.517076403577	3.25042316054865	1	1	738753.230082405	2022-08-20 05:31:19.120	,D4,D15,D3	TCN	True	0.911237
22.9154233632835	106.517095073385	3.28318829830547	1	1	738753.230584475	2022-08-20 05:32:02.499	,D4,D15,D3	missed
22.9155227353674	106.516937690131	3.15916916398775	1	1	738753.231106459	2022-08-20 05:32:47.598	,D4,D15,D3	TCN	True	0.920999
22.9196057641364	106.508949407654	7.17719858876121	0	0	738737.208206212	2022-08-04 04:59:49.017	,D4,D15,D3	G2	False	0.777991
22.9196189906031	106.508845905031	7.33080721761519	0	0	738737.208825029	2022-08-04 05:00:42.483	,D4,D15,D3	G2	False	0.775407
22.9195927904682	106.50905113496	7.73372380933984	0	0	738737.209302585	2022-08-04 05:01:23.743	,D4,D15,D3	G2	False	0.762207
22.9196599395297	106.508525295125	7.94875107910035	0	0	738737.209756275	2022-08-04 05:02:02.942	,D4,D15,D3	G2	False	0.769495
22.9196739653913	106.508414509534	8.84961667058687	0	0	738737.210444752	2022-08-04 05:03:02.427	,D4,D15,D3	G2	False	0.817906
22.9196883496892	106.508301953191	7.81189966437887	0	0	738737.210750854	2022-08-04 05:03:28.874	,D4,D15,D3	G2	False	0.431814
22.9197178258532	106.508070971954	9.12267820536454	0	0	738737.211547668	2022-08-04 05:04:37.718	,D4,D15,D3	multiple
22.9196883496892	106.508301953191	9.16932964998828	0	0	738737.211695256	2022-08-04 05:04:50.470	,D4,D15,D3	AB	False	0.866472
22.9196599395286	106.508525295124	8.54104760932933	0	0	738737.212634337	2022-08-04 05:06:11.607	,D3,D15,D4	AB	False	0.912113
22.9196057844239	106.508949346655	7.83339416992997	0	0	738737.213029581	2022-08-04 05:06:45.756	,D4,D15,D3	AB	False	0.824251
22.9195800246372	106.50915126265	6.60501802007134	0	0	738737.213463572	2022-08-04 05:07:23.253	,D3,D15,D4	AB	False	0.890857
22.9196057844239	106.508949346655	7.67341503436157	0	0	738737.214021644	2022-08-04 05:08:11.470	,D4,D15,D3	AB	True	0.900633
22.9196740786964	106.50841473248	7.96215010849661	0	0	738737.214680647	2022-08-04 05:09:08.408	,D4,D15,D3	AB	True	0.83578
22.9186805399678	106.516210653222	2.98029900307968	0	0	738737.216964694	2022-08-04 05:12:25.750	,D4,D15,D3	TCN	True	0.838385
22.9196599415486	106.50852535659	8.20117532617402	0	0	738737.217479273	2022-08-04 05:13:10.209	,D4,D15,D3	AB	True	0.912352
22.9196882933037	106.50830207211	9.29865565355722	0	0	738737.218467598	2022-08-04 05:14:35.600	,D4,D15,D3	TCN	True	0.905971
22.9186793346352	106.516209234761	20.3162737814873	1	1	738737.21824043	2022-08-04 05:14:15.973	,D4,D15,D3	TCN	True	0.857926
22.9196324156726	106.508740762081	7.80744040819801	0	0	738737.218981458	2022-08-04 05:15:19.998	,D4,D15,D3	AB	True	0.90268
22.9186791770105	106.516209032656	0.493038335495724	1	1	738737.219202373	2022-08-04 05:15:39.085	,D4,D15,D3	TCN	True	0.89464
22.9186794332675	106.516208754287	1.7339834740504	1	1	738737.220005368	2022-08-04 05:16:48.464	,D4,D15,D3	TCN	True	0.836483
22.9186879108287	106.516206704395	0.116151725064224	0	0	738737.221030573	2022-08-04 05:18:17.042	,D4,D15,D3	TCN	True	0.853213
22.9186778886492	106.516210217218	0.756614590146274	1	1	738737.221863043	2022-08-04 05:19:28.967	,D4,D15,D3	TCN	True	0.894699
22.9196884721087	106.50830224922	8.61866717892227	0	0	738737.221938311	2022-08-04 05:19:35.470	,D4,D15,D3	AB	True	0.80752
22.918678261942	106.5162116842	0.751664703662576	1	1	738737.222063038	2022-08-04 05:19:46.246	,D3,D15,D4	TCN	True	0.821916
22.9196883496882	106.508301953194	8.61528513754898	0	0	738737.223174293	2022-08-04 05:21:22.259	,D4,D15,D3	multiple
22.9186817770384	106.51620562114	3.95702359637658	0	0	738737.223531723	2022-08-04 05:21:53.141	,D4,D15,D3	multiple
22.9186776475111	106.516207869211	3.06677626563155	0	0	738737.225407945	2022-08-04 05:24:35.246	,D4,D15,D3	TCN	True	0.899066
22.9186775586833	106.516207128455	2.8538134987244	0	0	738737.226663409	2022-08-04 05:26:23.719	,D4,D15,D3	TCN	True	0.785663
22.9186834536395	106.516214616949	2.05804877234235	0	0	738737.227752953	2022-08-04 05:27:57.855	,D4,D15,D3	TCN	True	0.304576
22.9203092347456	106.503262128695	21.5185297832594	0	0	738736.237749	2022-08-03 05:42:21.514	,D4,D15,D3	Q	False	0.68153
22.91755262813	106.509602493627	43.7817939189218	0	0	738736.238007512	2022-08-03 05:42:43.849	,D4,D15,D3	GC	False	0.321883
22.9201156063508	106.504768522926	19.2236234249009	0	0	738736.239378494	2022-08-03 05:44:42.302	,D4,D15,D3	missed
22.9201993805982	106.504264803322	15.0912230812764	0	0	738736.239204479	2022-08-03 05:44:27.267	,D4,D15,D3	missed
22.9110544204143	106.517411704851	6.57089556122833	0	1	738736.232447085	2022-08-03 05:34:43.428	,D4,D15,D3	TCN	False	0.924398
22.9046009508774	106.51782364236	46.3678520518465	0	0	738736.233266544	2022-08-03 05:35:54.229	,D4,D15,D3	TCN	False	0.925733
22.9089659080066	106.517727145878	13.9308234877972	0	1	738736.2334986	2022-08-03 05:36:14.279	,D4,D15,D3	TCN	False	0.906804
22.9074406085311	106.517926846789	23.6358594857301	0	0	738736.231507611	2022-08-03 05:33:22.258	,D4,D15,D3	TCN	False	0.80008
22.9045783691076	106.528830799527	8.07638959345964	0	1	738735.234314357	2022-08-02 05:37:24.760	,D5,D4,D15,D2	AA	False	0.944035
22.9044064748552	106.528705689896	14.550101228018	0	1	738735.234407758	2022-08-02 05:37:32.830	,D15,D5,D2	AA	False	0.945511
22.9036294661243	106.528503985732	26.3086298459807	0	1	738735.241504289	2022-08-02 05:47:45.971	,D2,D5,D15	multiple
22.9030692734928	106.528362380929	35.8125393994321	0	1	738735.241648353	2022-08-02 05:47:58.418	,D2,D5,D15	multiple
22.9029247477314	106.528487264238	38.5333961529108	0	1	738735.239998301	2022-08-02 05:45:35.853	,D2,D5,D15	missed
22.9040189562401	106.528645650617	18.1928440936517	0	1	738735.23969033	2022-08-02 05:45:09.245	,D2,D5,D15	AA	True	0.942223
22.9003811861542	106.528445773809	15.9596934817735	0	1	738735.236828173	2022-08-02 05:41:01.954	,D2,D5,D15	multiple
22.9029247477314	106.528487264238	33.4667268680938	0	1	738735.237389624	2022-08-02 05:41:50.463	,D2,D5,D15	multiple
22.9044064748546	106.528705689895	15.0910979521897	0	1	738735.237517729	2022-08-02 05:42:01.532	,D2,D5,D15	multiple
22.8999210959786	106.528785885711	46.0813575011222	0	1	738735.237656906	2022-08-02 05:42:13.557	,D5,D15,D2	AA	True	0.94735
22.9043443418272	106.528758779025	16.3637091299042	0	1	738735.23779903	2022-08-02 05:42:25.836	,D2,D5,D15	multiple
22.8997759968612	106.528845293792	10.6657287680689	0	1	738735.238225473	2022-08-02 05:43:02.681	,D2,D5,D15	GC	False	0.48918
22.9001048090438	106.538456940188	21.1515348307952	0	1	738730.206566892	2022-07-28 04:57:27.379	,D18,D22,D5	AB	False	0.70394
22.8995004869345	106.538883710076	23.3451571968856	0	1	738730.207555612	2022-07-28 04:58:52.805	,D18,D22,D5	AB	False	0.923262
22.9057638589809	106.525704185881	10.7678647056129	0	1	738731.231492941	2022-07-29 05:33:20.990	,D2,D18,D3	TCN	True	0.932606
22.9077270323777	106.535973215104	4.13176608357272	0	1	738729.392161803	2022-07-27 09:24:42.780	,D18,D22,D5	multiple
22.907592859782	106.536201983205	4.32678628107274	0	1	738729.392641523	2022-07-27 09:25:24.228	,D18,D22,D5	AB	False	0.909012
22.9077806291438	106.535917625911	4.25275633465741	0	1	738729.393393838	2022-07-27 09:26:29.228	,D18,D22,D5	AB	False	0.929831
22.9077696414456	106.535972733773	3.5804197746682	0	1	738729.394539174	2022-07-27 09:28:08.185	,D18,D22,D5	AB	False	0.921091
22.9041345232839	106.534292367726	8.45503279168708	0	1	738729.244963493	2022-07-27 05:52:44.846	,D18,D22,D5	multiple
22.9032447458332	106.534745240432	10.6941233442477	0	1	738729.245151803	2022-07-27 05:53:01.116	,D18,D22,D5	multiple
22.904205370682	106.53421184998	7.11954360440269	0	1	738729.245600493	2022-07-27 05:53:39.883	,D22,D18,D5	AB	True	0.934312
22.9040765320024	106.534282032834	7.80751347076201	0	1	738729.245815075	2022-07-27 05:53:58.422	,D22,D5,D18	AB	True	0.893153
22.9032779956769	106.5347063401	9.54964322210962	0	1	738729.246145767	2022-07-27 05:54:26.994	,D22,D5,D18	multiple
22.9049601594932	106.530070469806	7.40784919047731	0	1	738728.377105984	2022-07-26 09:03:01.957	,D18,D22,D5	missed
22.8996488059391	106.519052030688	11.4927606642317	0	0	738720.26762242	2022-07-18 06:25:22.577	,D2,D4,D5	TCN	True	0.924555
22.9150383483327	106.51696905993	3.20442651922629	1	1	738730.300938473	2022-07-28 07:13:21.084	,D4,D15,D3	TCN	True	0.91029
22.91497161446	106.517043669386	3.19950803166903	1	1	738730.301230239	2022-07-28 07:13:46.293	,D4,D15,D3	TCN	True	0.800862
22.9149619457844	106.517148341676	3.26483923685638	1	1	738730.301564964	2022-07-28 07:14:15.213	,D4,D15,D3	TCN	True	0.908231
22.9148402687129	106.516857313477	3.43821891884405	1	1	738730.301689083	2022-07-28 07:14:25.937	,D4,D15,D3	TCN	True	0.919008
22.9147725424876	106.516935101125	3.26020975254851	1	1	738730.301956991	2022-07-28 07:14:49.084	,D4,D15,D3	multiple
22.9147951787855	106.517004605466	3.09052254425974	1	1	738730.302583482	2022-07-28 07:15:43.213	,D4,D15,D3	TCN	True	0.937564
22.9147783352818	106.516880426997	3.16687488231958	1	1	738730.303808204	2022-07-28 07:17:29.029	,D4,D15,D3	TCN	True	0.88601
22.9147667704763	106.516989300697	3.24570303855735	1	1	738730.303976987	2022-07-28 07:17:43.612	,D3,D15,D4	TCN	True	0.885978
22.9151370243479	106.516556244695	5.54214121232923	0	1	738730.304370506	2022-07-28 07:18:17.612	,D2,D4,D3	TCN	True	0.931241
22.9145626303759	106.516937253504	3.2559785127395	1	1	738730.304849587	2022-07-28 07:18:59.004	,D4,D15,D3	TCN	True	0.929138
22.9191761093715	106.518452910455	3.89285359707799	0	0	738730.290551814	2022-07-28 06:58:23.677	,D4,D15,D3	AC	False	0.585447
22.9154236072271	106.51757735188	3.03775841413893	1	1	738730.292145912	2022-07-28 07:00:41.407	,D3,D4,D15	TCN	False	0.888036
22.9156455873234	106.517442829101	2.98580828289825	1	1	738730.293659204	2022-07-28 07:02:52.155	,D15,D4,D3	multiple
22.915378041227	106.517258839965	3.09790953302449	1	1	738730.295711507	2022-07-28 07:05:49.474	,D4,D3,D15	multiple
22.9151695555467	106.517202506263	2.912832007211	1	1	738730.298095057	2022-07-28 07:09:15.413	,D4,D15,D3	multiple
22.9151072451355	106.517223203496	3.03281495018533	1	1	738730.298776461	2022-07-28 07:10:14.286	,D4,D3,D15	TCN	True	0.932973
22.9011436107323	106.530977459737	4.95948626311637	0	1	738729.252705563	2022-07-27 06:03:53.761	,D18,D22,D5	AC	False	0.920082
22.9041112533525	106.531243839479	9.71777851356847	0	1	738729.253523133	2022-07-27 06:05:04.399	,D5,D22,D18	Q	False	0.623775
22.9123877826448	106.524654779469	1.21215663298481	0	1	738729.232148386	2022-07-27 05:34:17.621	,D15,D22,D18	TCN	False	0.879581
22.9151969977087	106.526116413313	20.3939511479383	1	1	738729.232343335	2022-07-27 05:34:34.464	,D15,D3,D18	multiple
22.9124684467735	106.52247357463	3.72805084857182	0	1	738729.232031403	2022-07-27 05:34:07.513	,D3,D22,D18	multiple
22.9001640138033	106.538125638216	20.6750433144927	0	1	738730.208279553	2022-07-28 04:59:55.353	,D18,D22,D5	multiple
22.8999719928029	106.538301890146	23.8530597451787	0	1	738730.208685285	2022-07-28 05:00:30.409	,D5,D22,D18	AB	False	0.931619
22.9006779650742	106.537899221662	18.2831438898956	0	1	738730.208982944	2022-07-28 05:00:56.126	,D18,D22,D5	AB	False	0.890596
22.915416806555	106.514500340942	5.21152925233603	0	0	738755.240221605	2022-08-22 05:45:55.147	,D4,D15,D3	TCN	True	0.897468
22.9154670403192	106.514324221362	5.4476733557137	0	0	738755.240423122	2022-08-22 05:46:12.558	,D4,D15,D3	TCN	True	0.927009
22.9151892625326	106.514666846668	5.0292563592659	0	0	738755.240705019	2022-08-22 05:46:36.914	,D3,D15,D4	TCN	True	0.929474
22.9195572816129	106.509315123339	7.05934820262346	0	0	738724.289053544	2022-07-22 06:56:14.226	,D4,D15,D3	multiple
22.9145531490436	106.51916094028	2.8576672926875	1	1	738727.225964416	2022-07-25 05:25:23.326	,D22,D4,D15	TCN	False	0.894167
22.9150618489461	106.521183763866	3.68436495362087	0	1	738725.236924031	2022-07-23 05:41:10.236	,D4,D15,D3	TCN	True	0.879614
22.9166573339042	106.519856212066	3.25618849496652	1	1	738725.239078732	2022-07-23 05:44:16.402	,D4,D15,D3	TCN	True	0.921745
22.9171276806375	106.519915079669	3.10109736429461	1	1	738725.239480158	2022-07-23 05:44:51.086	,D4,D15,D3	TCN	True	0.896059
22.9164287476413	106.519832726338	3.04454286171895	1	1	738725.242087559	2022-07-23 05:48:36.365	,D4,D15,D3	TCN	True	0.842992
22.9165670108115	106.519845507007	3.17485620004162	1	1	738725.242291364	2022-07-23 05:48:53.974	,D4,D15,D3	TCN	True	0.903581
22.9167882922996	106.519838174664	3.08430857332034	1	1	738725.244436809	2022-07-23 05:51:59.340	,D4,D15,D3	TCN	True	0.919457
22.9086081608952	106.526987319202	5.04885414327166	0	1	738722.241429481	2022-07-20 05:47:39.507	,D2,D5,D15	G2	False	0.833746
22.9041965857507	106.5238447113	12.7581292980908	0	1	738722.241231428	2022-07-20 05:47:22.395	,D5,D22,D2	G2	False	0.543228
22.9041725624361	106.523226475136	10.9082669842132	0	1	738722.241592381	2022-07-20 05:47:53.582	,D22,D5,D15	missed
22.9028344673174	106.522622652159	14.2676606333825	0	1	738722.242899299	2022-07-20 05:49:46.499	,D2,D22,D5,D15	multiple
22.9195649052778	106.509255038575	7.64243396601683	0	0	738724.289562674	2022-07-22 06:56:58.215	,D4,D15,D3	GC	False	0.435851
22.9038864794268	106.523266881831	12.4599863362692	0	1	738722.238765424	2022-07-20 05:43:49.333	,D5,D22,D15	missed
22.9195526923608	106.509351556951	6.21652835575327	0	0	738724.291621372	2022-07-22 06:59:56.087	,D4,D15,D3	GC	False	0.44205
22.9195635999411	106.509257770931	6.6182406261793	0	0	738724.291880459	2022-07-22 07:00:18.472	,D4,D15,D3	G2	True	0.936504
22.9196149682061	106.508853289523	6.81635345686623	0	0	738724.292043942	2022-07-22 07:00:32.597	,D4,D15,D3	G2	True	0.923732
22.9196149682061	106.508853289527	7.73800844178923	0	0	738724.286097834	2022-07-22 06:51:58.853	,D4,D15,D3	G2	True	0.934668
22.9195895655991	106.509057476301	7.37450295415192	0	0	738724.286320904	2022-07-22 06:52:18.126	,D4,D15,D3	G2	True	0.901866
22.9195754289855	106.50916131241	7.62976667950715	0	0	738724.286540811	2022-07-22 06:52:37.126	,D4,D15,D3	G2	True	0.92249
22.9196116645343	106.508884221695	8.21958737097839	0	0	738724.286776409	2022-07-22 06:52:57.482	,D4,D15,D3	G2	True	0.928537
22.906621208114	106.534454951076	4.1047062916805	0	1	738724.215428025	2022-07-22 05:10:12.981	,D22,D4,D5,AU26	missed
22.9054136042457	106.535038153966	8.1524860007185	0	1	738724.215723703	2022-07-22 05:10:38.528	,D4,D22,D5	missed
22.9055338264257	106.534901797651	7.33074776127986	0	1	738724.215962877	2022-07-22 05:10:59.193	,D22,D4,D5	missed
22.9082546696391	106.533004438113	2.7767102989587	1	1	738724.216197251	2022-07-22 05:11:19.442	,D22,D4,D5,D15	missed
22.9054136042456	106.535038153968	9.6716237265628	0	1	738724.216371564	2022-07-22 05:11:34.503	,D22,D4,D5	missed
22.9055316990056	106.534945620004	7.25745473733148	0	1	738724.216631369	2022-07-22 05:11:56.950	,D22,D4,D5	missed
22.9127111453533	106.525951742644	3.6194531367334	0	1	738724.216826043	2022-07-22 05:12:13.770	,D4,D22,D5	missed
22.9054193274219	106.534948974278	9.02059640324819	0	1	738724.217063779	2022-07-22 05:12:34.311	,D22,D4,D5	missed
22.9054136042456	106.535038153968	8.71270324816812	0	1	738724.217410426	2022-07-22 05:13:04.261	,D22,D4,D5	missed
22.9186866818572	106.516207388493	1.92761555470428	0	0	738724.21731539	2022-07-22 05:12:56.050	,D3,D15,D4	TCN	False	0.795716
22.9186890955318	106.516208278661	1.72437657801505	0	0	738724.217674617	2022-07-22 05:13:27.087	,D4,D15,D3	TCN	False	0.918355
22.90806568584	106.533004527054	2.79080469348928	1	1	738724.217990244	2022-07-22 05:13:54.357	,D22,D4,D5,D15	missed
22.9033453414326	106.522971454629	8.95090818030051	0	1	738722.235383465	2022-07-20 05:38:57.131	,D22,D4,D5,D15	missed
22.9014701422037	106.520091099613	32.6581020557963	0	0	738722.235842042	2022-07-20 05:39:36.752	,D22,D5,D3	missed
22.9046836025084	106.523570216916	5.79249814806463	0	1	738722.236498908	2022-07-20 05:40:33.506	,D22,D5,D15,D3	G2	False	0.726379
22.9038596030581	106.523133255431	5.1152986063005	0	1	738722.236316149	2022-07-20 05:40:17.715	,D22,D4,D15,D3,D5,D2	G2	False	0.485811
22.9029351196312	106.523140303948	15.1695506767637	0	1	738722.237102557	2022-07-20 05:41:25.661	,D3,D2,D22,D5	G2	False	0.785087
22.903105565796	106.522999607879	20.2030702846442	0	1	738722.237541203	2022-07-20 05:42:03.560	,D2,D22,D5	G2	False	0.898198
22.9121795633498	106.519306667776	3.21852237743006	1	1	738724.369709997	2022-07-22 08:52:22.944	,D2,D4,D15	TCN	True	0.922783
22.9122982918155	106.51915745456	3.01899238465689	1	1	738724.368259284	2022-07-22 08:50:17.602	,D15,D4,D2	TCN	False	0.810248
22.9215757452311	106.493465109858	47.1132768713122	0	0	738721.347389211	2022-07-19 08:20:14.428	,D4,D15,D3	AB	True	0.752403
22.9125048965318	106.518804409746	2.92886301880926	1	1	738724.364480351	2022-07-22 08:44:51.102	,D2,D4,D15	TCN	False	0.899591
22.9124705466997	106.519210461804	3.21338791723604	1	1	738724.366182027	2022-07-22 08:47:18.127	,D2,D4,D15	TCN	False	0.914111
22.9122357941599	106.519105597641	2.85107975439536	1	1	738724.366311714	2022-07-22 08:47:29.332	,D2,D4,D15	TCN	False	0.880542
22.919562834169	106.509258175839	7.11695221479289	0	0	738724.287249154	2022-07-22 06:53:38.327	,D4,D15,D3	G2	True	0.873777
22.9194612027993	106.510068298403	6.44369439770071	0	0	738724.287376966	2022-07-22 06:53:49.370	,D4,D15,D3	GC	False	0.361217
22.9195628341681	106.50925817584	6.88094040978108	0	0	738724.287530766	2022-07-22 06:54:02.658	,D4,D15,D3	G2	True	0.934149
22.9195527694264	106.509350833787	7.63496988048976	0	0	738724.287816567	2022-07-22 06:54:27.351	,D4,D15,D3	G2	True	0.911458
22.9195648727908	106.509254973382	7.3729332418414	0	0	738724.288069706	2022-07-22 06:54:49.223	,D4,D15,D3	G2	True	0.902596
22.919529025007	106.509537842559	6.79202205129782	0	0	738724.288306584	2022-07-22 06:55:09.689	,D4,D15,D3	G2	True	0.838647
22.9195517849406	106.50935363014	5.84370415036512	0	0	738724.288564236	2022-07-22 06:55:31.950	,D4,D15,D3	G2	True	0.914812
22.9195892359001	106.509058936696	8.36665337582537	0	0	738724.279379515	2022-07-22 06:42:18.390	,D4,D15,D3	G2	False	0.910004
22.9196859007507	106.508313623152	9.63736236259416	0	0	738724.27959644	2022-07-22 06:42:37.132	,D4,D15,D3	G2	False	0.905085
22.9196012279259	106.50896058589	8.1251571703726	0	0	738724.279868254	2022-07-22 06:43:00.617	,D4,D15,D3	G2	False	0.8902
22.9197607937774	106.507728710789	9.15428748978091	0	0	738724.280042433	2022-07-22 06:43:15.666	,D3,D15,D4	G2	False	0.900655
22.9195757162532	106.509159940208	6.68238898160421	0	0	738724.280648616	2022-07-22 06:44:08.040	,D15,D4,D3	G2	False	0.856329
22.9195410270733	106.509444477195	7.57605607996245	0	0	738724.280824996	2022-07-22 06:44:23.280	,D15,D4,D3	G2	False	0.923306
22.9195757162544	106.509159940206	7.29857274494527	0	0	738724.280990726	2022-07-22 06:44:37.599	,D4,D15,D3	G2	False	0.637238
22.919552769426	106.50935083378	7.36918271013672	0	0	738724.281556364	2022-07-22 06:45:26.470	,D4,D15,D3	G2	False	0.911351
22.9195757162536	106.509159940207	7.76136899931857	0	0	738724.28281524	2022-07-22 06:47:15.237	,D15,D4,D3	G2	True	0.93966
22.9195628341678	106.509258175845	7.26021936446245	0	0	738724.284287774	2022-07-22 06:49:22.464	,D4,D15,D3	G2	True	0.935971
22.9195410270716	106.509444477202	6.70737395673647	0	0	738724.285087309	2022-07-22 06:50:31.543	,D4,D15,D3	G2	True	0.900342
22.9192076588508	106.512066361321	5.41910344432804	0	0	738723.441521543	2022-07-21 10:35:47.461	,D4,D15,D3	TCN	False	0.66226
22.9191767902137	106.512305095818	4.26218600923845	0	0	738723.441742374	2022-07-21 10:36:06.541	,D4,D15,D3	TCN	False	0.767491
22.9191638108149	106.512417910898	4.1109010643672	0	0	738723.443397182	2022-07-21 10:38:29.517	,D4,D15,D3	TCN	True	0.724135
22.9191422714919	106.512588324126	4.19139318317007	0	0	738723.443555243	2022-07-21 10:38:43.173	,D4,D15,D3	TCN	True	0.872243
22.9191822517703	106.512249315196	4.13640301169292	0	0	738723.444087579	2022-07-21 10:39:29.167	,D4,D15,D3	TCN	True	0.821636
22.9191766149161	106.512305474899	4.79879473091651	0	0	738723.444862687	2022-07-21 10:40:36.136	,D4,D15,D3	TCN	True	0.798774
22.9191832680994	106.512247810092	4.79533539732468	0	0	738723.445248537	2022-07-21 10:41:09.474	,D4,D15,D3	multiple
22.9191706349511	106.512361190201	4.04888733290127	0	0	738723.446249801	2022-07-21 10:42:35.983	,D4,D15,D3	TCN	True	0.905038
22.9191372043757	106.512640530188	4.94188199275809	0	0	738723.447837082	2022-07-21 10:44:53.124	,D15,D4,D3	TCN	True	0.941794
22.919175969761	106.512305848529	3.82428797486286	0	0	738723.449823279	2022-07-21 10:47:44.731	,D4,D15,D3	TCN	True	0.949811
22.9192304273588	106.511882877933	4.37452302097995	0	0	738723.450823478	2022-07-21 10:49:11.148	,D4,D15,D3	TCN	True	0.93309
22.9169291478548	106.517961189571	2.74423616179777	1	1	738723.248368534	2022-07-21 05:57:39.041	,D4,D15,D3	multiple
22.9172101408556	106.518130581232	2.83240831670502	1	1	738723.248625152	2022-07-21 05:58:01.213	,D4,D15,D3	TCN	False	0.899807
22.9171936245415	106.518054866773	2.8653643192019	1	1	738723.248749698	2022-07-21 05:58:11.974	,D4,D3,D15	multiple
22.9172328052387	106.518068042092	2.64028946610771	1	1	738723.248633886	2022-07-21 05:58:01.968	,D4,D15,D3	TCN	False	0.899807
22.9169291478528	106.51796118957	3.08638873322573	1	1	738723.248862774	2022-07-21 05:58:21.744	,D4,D15,D3	multiple
22.9169354772831	106.518000292016	2.81292295853757	1	1	738723.24687259	2022-07-21 05:55:29.792	,D4,D15,D3	TCN	False	0.685505
22.9172412844415	106.518105830917	2.89367511842778	1	1	738723.246973916	2022-07-21 05:55:38.546	,D4,D15,D3	multiple
22.9170030483903	106.51798821112	2.90358262893213	1	1	738723.246694931	2022-07-21 05:55:14.442	,D15,D4,D3	TCN	False	0.93712
22.9171012717564	106.517951197693	2.77394159040333	1	1	738723.246331875	2022-07-21 05:54:43.074	,D4,D15,D3	multiple
22.9169354772848	106.518000292014	2.93248710368731	1	1	738723.246478716	2022-07-21 05:54:55.761	,D4,D15,D3	TCN	False	0.921693
22.9170099295922	106.518026986999	2.80296647592771	1	1	738723.246062831	2022-07-21 05:54:19.829	,D4,D15,D3	TCN	False	0.852682
22.9169643001766	106.518751674173	2.92234243782712	1	1	738723.237776457	2022-07-21 05:42:23.886	,D15,D4,D3	TCN	False	0.91893
22.916875962228	106.518694773498	2.82495082413772	1	1	738723.237958517	2022-07-21 05:42:39.616	,D4,D15,D3	TCN	True	0.913384
22.9170670189995	106.518503343571	2.63402820831279	1	1	738723.239515976	2022-07-21 05:44:54.180	,D4,D15,D3	TCN	True	0.832026
22.9170670189995	106.518503343571	3.00732590744759	1	1	738723.239775221	2022-07-21 05:45:16.579	,D4,D15,D3	TCN	True	0.884317
22.9169899032945	106.518306499147	2.78570349905491	1	1	738723.240076289	2022-07-21 05:45:42.591	,D4,D15,D3	TCN	True	0.887733
22.916982790834	106.518268884592	2.68832785442166	1	1	738723.241009386	2022-07-21 05:47:03.211	,D4,D15,D3	TCN	True	0.916188
22.9171936245415	106.518054866773	2.84114281114424	1	1	738723.242632171	2022-07-21 05:49:23.420	,D4,D15,D3	TCN	True	0.902201
22.9170782334675	106.518015003337	2.6951372432422	1	1	738723.242870114	2022-07-21 05:49:43.978	,D4,D15,D3	TCN	True	0.786258
22.9171936245436	106.518054866774	2.76758408273808	1	1	738723.243802076	2022-07-21 05:51:04.499	,D4,D15,D3	TCN	True	0.696673
22.9172412844415	106.518105830917	2.58181294700724	1	1	738723.244711457	2022-07-21 05:52:23.070	,D4,D15,D3	TCN	True	0.909989
22.9168254342769	106.518686671066	2.99750246249399	1	1	738723.236533868	2022-07-21 05:40:36.526	,D4,D15,D3	TCN	False	0.829564
22.9171052971004	106.518853299577	3.1134384220573	1	1	738723.232268152	2022-07-21 05:34:27.968	,D4,D15,D3	TCN	False	0.607177
22.9171052971022	106.518853299576	2.87314522039671	1	1	738723.232957484	2022-07-21 05:35:27.527	,D4,D15,D3	TCN	False	0.816046
22.9171231136394	106.518756459958	3.04180390626604	1	1	738723.233780237	2022-07-21 05:36:38.612	,D4,D15,D3	multiple
22.9168359093248	106.518684389504	2.74398748263476	1	1	738723.234120572	2022-07-21 05:37:08.017	,D4,D15,D3	TCN	False	0.740022
22.9168359093248	106.518684389504	2.70467617586254	1	1	738723.234393024	2022-07-21 05:37:31.557	,D4,D15,D3	TCN	False	0.923328
22.9128189914365	106.520774582424	3.9458181582171	0	1	738722.247335445	2022-07-20 05:56:09.782	,D4,D2,D15	TCN	False	0.910964
22.9126104060526	106.520458349223	3.62092938935625	0	1	738722.248352543	2022-07-20 05:57:37.660	,D2,D4,D15	TCN	False	0.909313
22.9121503562956	106.519341686573	3.50515933718652	1	1	738722.249014396	2022-07-20 05:58:34.844	,D2,D4,D15	TCN	False	0.820383
22.9119819007148	106.519244100667	3.18336326702541	1	1	738722.24921712	2022-07-20 05:58:52.359	,D4,D15,D2	TCN	False	0.918142
22.9120251634083	106.519367172561	3.13282376067004	1	1	738722.250606079	2022-07-20 06:00:52.365	,D2,D4,D15	TCN	False	0.873549
22.9119147529126	106.51958056758	3.28335252480151	1	1	738722.252986292	2022-07-20 06:04:18.016	,D2,D4,D15	multiple
22.9119017455352	106.519394564223	3.54900591550486	1	1	738722.253346792	2022-07-20 06:04:49.163	,D2,D4,D15	TCN	True	0.913311
22.9140446402849	106.518978518795	3.29006363989385	1	1	738755.323800371	2022-08-22 07:46:16.352	,D4,D15,D5	TCN	False	0.877204
22.9139685932875	106.518975487422	3.16459318677111	1	1	738755.324494745	2022-08-22 07:47:16.346	,D5,D4,D15	TCN	True	0.915473
22.9139989588073	106.519016684429	2.99439072301083	1	1	738755.326763903	2022-08-22 07:50:32.401	,D4,D15,D5	TCN	True	0.912773
22.9139912772593	106.51905619008	3.08080976192122	1	1	738755.326948946	2022-08-22 07:50:48.389	,D5,D4,D15	TCN	True	0.918118
22.913968593288	106.51897548742	3.06240704844114	1	1	738755.327173895	2022-08-22 07:51:07.824	,D4,D5,D15	TCN	True	0.920199
22.9138413909477	106.518851004428	2.9960766412333	1	1	738755.328315326	2022-08-22 07:52:46.444	,D4,D15,D5	TCN	True	0.914454
22.9139989588073	106.519016684429	3.07546585728848	1	1	738755.33064704	2022-08-22 07:56:07.904	,D4,D5,D15	TCN	True	0.906376
22.9140446402849	106.518978518795	3.48771151702658	1	1	738755.331171544	2022-08-22 07:56:53.221	,D4,D5,D15	TCN	True	0.910954
22.9204925457985	106.501717960504	23.7203023895907	0	0	738721.355352562	2022-07-19 08:31:42.461	,D4,D15,D3	G2	False	0.755012
22.9204001873032	106.502635198558	22.5055257911526	0	0	738721.356592826	2022-07-19 08:33:29.620	,D4,D15,D3	multiple
22.9201117625579	106.504925379263	15.5968991134987	0	0	738721.353552669	2022-07-19 08:29:06.951	,D4,D15,D3	multiple
22.9177958113444	106.510234587338	40.7842370177022	0	0	738721.353422443	2022-07-19 08:28:55.699	,D4,D15,D3	G2	False	0.829249
22.9200917361146	106.505221346921	20.0735803217373	0	0	738721.351115957	2022-07-19 08:25:36.419	,D3,D15,D4	multiple
22.9026728162841	106.529055416086	40.592845525273	0	1	738720.255357567	2022-07-18 06:07:42.894	,D5,D15,D2	multiple
22.9025791567596	106.529289599309	3.64153175597901	0	1	738720.256183018	2022-07-18 06:08:54.213	,D15,D5,D22	G2	False	0.520745
22.9041683458925	106.529136437802	16.1716843908255	0	1	738720.256608063	2022-07-18 06:09:30.937	,D15,D5,D2	multiple
22.9043146984845	106.529373257613	9.3186758229851	0	1	738720.256923191	2022-07-18 06:09:58.164	,D22,D2,D5	multiple
22.9019616942817	106.529755769412	9.95609986360247	0	1	738720.257108021	2022-07-18 06:10:14.133	,D22,D5,D4	missed
22.9047244223536	106.529046884787	5.22948385907783	0	1	738720.257326011	2022-07-18 06:10:32.967	,D2,D5,D22	AA	False	0.937907
22.9050839540542	106.529509764154	15.978122153683	1	1	738720.258417099	2022-07-18 06:12:07.237	,D2,D5,D15	multiple
22.9011301284498	106.536993434391	4.3500862215968	0	1	738813.466581729	2022-10-19 11:11:52.661	,GU,D7,Q1	multiple
22.9174100400565	106.531795708004	8.60196829185993	0	1	738866.286796499	2022-12-11 06:52:59.217	,D15,D4,D21	G2	True	0.923178
22.9088817166558	106.536283506268	3.97043896237593	0	1	738725.272715762	2022-07-23 06:32:42.642	,D18,D22,D5	AA	False	0.882982
22.9085238910042	106.53640471443	4.4433905445145	0	1	738725.274273291	2022-07-23 06:34:57.212	,D18,D5,D22	AB	False	0.916523
22.9086644176976	106.536297481403	4.26955347529323	0	1	738725.274476228	2022-07-23 06:35:14.746	,D18,D22,D5	AB	False	0.924089
22.8995785075786	106.53988156155	4.73908224806378	0	0	738783.373687185	2022-09-19 08:58:06.573	,D21,D5,D20	missed
22.9204081538215	106.502617710567	49.0681131543108	0	0	738861.271076689	2022-12-06 06:30:21.026	,D4,D15,D3	missed
22.9039765900787	106.537998180569	1.42750023115702	0	0	738868.267049613	2022-12-13 06:24:33.087	,D21,D4,D21	Q	False	0.73237
22.9040248051269	106.537853405713	1.21944106900646	0	0	738868.26900414	2022-12-13 06:27:21.958	,D21,D4,D21	Q	True	0.700237
22.9040199836555	106.537867883308	1.33067829021579	0	0	738868.271779504	2022-12-13 06:31:21.749	,D4,D21,D21	Q	True	0.811827
22.9040971273901	106.537636243488	1.24490489072793	0	0	738868.272161306	2022-12-13 06:31:54.737	,D21,D4,D21	Q	True	0.860081
22.9040248051276	106.537853405712	1.38939536813054	0	0	738868.273897205	2022-12-13 06:34:24.718	,D21,D4,D21	Q	True	0.928438
22.894421976883	106.530509779757	4.9987619693258	0	0	738776.345752662	2022-09-12 08:17:53.030	,D6,D20,AU07	missed
22.9003334167559	106.531190054176	6.17006329690528	0	1	738867.301428775	2022-12-12 07:14:03.446	,D4,D21,D7	AC	True	0.792133
22.9003789988017	106.531232614542	6.02777604302282	0	1	738867.301729481	2022-12-12 07:14:29.427	,D7,D4,D21	AC	True	0.375785
22.9149423516536	106.513873749475	5.37214328351807	0	0	738854.276614004	2022-11-29 06:38:19.450	,D4,D15,D3	TCN	False	0.884864
22.9149577960363	106.511839277772	10.6429406340156	0	0	738854.275969832	2022-11-29 06:37:23.794	,D3,D15,D4	TCN	False	0.919601
22.9132778271196	106.521199251173	4.1861274616299	0	1	738739.235959632	2022-08-06 05:39:46.912	,D2,D4,D15	TCN	False	0.312074
22.9132187049355	106.521023749078	4.17336274637294	0	1	738739.235545663	2022-08-06 05:39:11.145	,D15,D4,D2	TCN	False	0.373538
22.9125444533667	106.509958203236	21.8514973785294	0	0	738756.230062833	2022-08-23 05:31:17.429	,D4,D15,D3	G2	False	0.855013
22.9126316765164	106.509838036732	18.8434760320221	0	0	738756.230279048	2022-08-23 05:31:36.110	,D15,D4,D3	G2	False	0.931618
22.9126026516831	106.508213612091	33.8134165254773	0	0	738756.230451736	2022-08-23 05:31:51.030	,D4,D15,D3	G2	False	0.923084
22.9123934650603	106.509444335939	26.2389037755876	0	0	738756.231465213	2022-08-23 05:33:18.594	,D4,D15,D3	G2	False	0.923437
22.9128053203057	106.509564618959	20.4243960316154	0	0	738756.234434425	2022-08-23 05:37:35.134	,D3,D15,D4	G2	False	0.941194
22.9126686029873	106.509022775346	26.5665865702195	0	0	738756.234911447	2022-08-23 05:38:16.349	,D4,D15,D3	G2	False	0.877178
22.9126026516831	106.508213612091	31.3863621167554	0	0	738756.237531022	2022-08-23 05:42:02.680	,D3,D15,D4	G2	True	0.929313
22.9024413041326	106.522704885657	15.999335664455	0	1	738756.461241293	2022-08-23 11:04:11.248	,D5,D4,D15	G2	False	0.735439
22.9026901512808	106.522558715923	15.1710559949069	0	1	738756.461582679	2022-08-23 11:04:40.743	,D4,D5,D15	G2	False	0.644501
22.9026960547127	106.522795831633	15.4764200356063	0	1	738756.461786467	2022-08-23 11:04:58.351	,D4,D5,D15	G2	False	0.729647
22.9028596716822	106.522932319857	13.3693010457089	0	1	738756.46398928	2022-08-23 11:08:08.674	,D4,D5,D15	G2	False	0.69523
22.9028596716822	106.522932319857	12.723726634076	0	1	738756.464808312	2022-08-23 11:09:19.438	,D4,D5,D15	missed
22.9019454001343	106.522736091103	15.348168927234	0	1	738756.465578735	2022-08-23 11:10:26.003	,D15,D5,D4	missed
22.9026556857677	106.522820407223	12.9127142318322	0	1	738756.465897555	2022-08-23 11:10:53.549	,D15,D5,D4	G2	False	0.786994
22.902588250533	106.522830626798	13.9297034261157	0	1	738756.466037727	2022-08-23 11:11:05.660	,D4,D5,D15	missed
22.9114896911822	106.515435675382	1.77433195384025	0	0	738773.378319159	2022-09-09 09:04:46.775	,D2,D4,D6	G2	False	0.895636
22.9114864565589	106.51543846458	0.540046206087137	0	0	738773.37850754	2022-09-09 09:05:03.051	,D6,D2,D4	G2	False	0.927662
22.9114860997256	106.515437901784	0.94009408047951	0	0	738773.379123806	2022-09-09 09:05:56.297	,D2,D4,D6	GC	False	0.370304
22.9114934767901	106.515435984115	1.01312942219504	0	0	738773.379453489	2022-09-09 09:06:24.781	,D6,D4,D2	GC	False	0.367541
22.9114861578285	106.51543789885	0.47602682752129	0	0	738773.379572354	2022-09-09 09:06:35.051	,D6,D2,D4	multiple
22.9114860837119	106.515438518515	0.936648130699689	0	0	738773.382234889	2022-09-09 09:10:25.094	,D2,D6,D4	G2	True	0.571081
22.911486138665	106.515439425343	2.4255634955304	0	0	738773.37608525	2022-09-09 09:01:33.766	,D6,D2,D4	G2	False	0.881056
22.9026556857563	106.522820407217	13.7465280369721	0	1	738756.467508001	2022-08-23 11:13:12.691	,D4,D5,D15	G2	False	0.924318
22.9026556857563	106.522820407217	13.367044137784	0	1	738756.467810063	2022-08-23 11:13:38.789	,D4,D5,D15	G2	False	0.864983
22.9026556857677	106.522820407223	14.5977416839713	0	1	738756.467691625	2022-08-23 11:13:28.556	,D4,D5,D15	G2	False	0.931606
22.9028596716931	106.522932319863	15.9119442400065	0	1	738756.468033805	2022-08-23 11:13:58.121	,D4,D5,D15	G2	False	0.867354
22.9030946868628	106.523017647602	12.9120356706367	0	1	738756.468186469	2022-08-23 11:14:11.311	,D4,D5,D15	GC	False	0.441761
22.901556606376	106.531582338098	5.43738972470946	1	1	738773.300521934	2022-09-09 07:12:45.095	,D20,D5,AU07	G2	False	0.810957
22.9013429815037	106.531158362237	5.60188784668133	0	1	738773.300813442	2022-09-09 07:13:10.281	,D20,D5,AU07	G2	False	0.759898
22.9014464285595	106.531316741752	5.49765169881433	0	1	738773.301264759	2022-09-09 07:13:49.275	,D20,D5,AU07	G2	False	0.888213
22.9013429815023	106.531158362232	5.8820376403109	0	1	738773.301822759	2022-09-09 07:14:37.486	,D20,D5,AU07	G2	False	0.925388
22.901428537274	106.531561250555	5.30734704155441	1	1	738773.302356317	2022-09-09 07:15:23.586	,AU07,D5,D20	G2	False	0.940168
22.9013971918247	106.53135609308	5.06251596808006	0	1	738773.302943431	2022-09-09 07:16:14.312	,D20,D5,AU07	G2	False	0.935974
22.9015318754629	106.531601016544	5.3520478965513	1	1	738773.303770366	2022-09-09 07:17:25.760	,D5,D20,AU07	AC	False	0.953825
22.9013999242941	106.531465066379	5.02146362811904	1	1	738773.304517577	2022-09-09 07:18:30.319	,D20,D5,AU07	AC	False	0.955432
22.9015025673718	106.531503923373	5.58549541760989	1	1	738773.305341349	2022-09-09 07:19:41.493	,D20,AU07,D5	AC	True	0.961707
22.9015369464109	106.531716009892	5.19281988800148	1	1	738773.306116381	2022-09-09 07:20:48.455	,D20,D5,AU07	AC	True	0.96866
22.9015921439803	106.531793955424	4.90341172358761	1	1	738773.307107438	2022-09-09 07:22:14.083	,D20,D5,AU07	AC	True	0.966881
22.9014285372755	106.53156125056	5.56214971253845	1	1	738773.308046016	2022-09-09 07:23:35.176	,D20,D5,AU07	AC	True	0.872316
22.901428537274	106.531561250555	4.96119411108065	1	1	738773.309291487	2022-09-09 07:25:22.785	,AU07,D5,D20	AC	True	0.964643
22.9015617374153	106.531697739519	5.70289972837096	1	1	738773.310218923	2022-09-09 07:26:42.915	,D5,D20,AU07	AC	True	0.963374
22.9013752986794	106.531484611156	5.45676363385399	1	1	738773.311457565	2022-09-09 07:28:29.934	,D5,D20,AU07	AC	True	0.967225
22.9013298962486	106.531637685935	4.66351724262809	1	1	738773.31244934	2022-09-09 07:29:55.623	,D20,D5,AU07	AC	True	0.717157
22.9014205413709	106.531534604583	4.58051474553528	1	1	738773.31360395	2022-09-09 07:31:35.381	,AU07,D20,D5	AC	True	0.957662
22.902235310068	106.522747504627	14.6035839342907	0	1	738756.46926885	2022-08-23 11:15:44.829	,D4,D5,D15	G2	False	0.930132
22.9036561217905	106.523260111169	11.6276307517092	0	1	738756.469526355	2022-08-23 11:16:07.077	,D4,D5,D15	G2	False	0.869662
22.9030773001299	106.522967235209	12.2034046765409	0	1	738756.469760066	2022-08-23 11:16:27.270	,D4,D5,D15	G2	False	0.852031
22.9034473304159	106.523181108663	11.9050023305094	0	1	738756.46994029	2022-08-23 11:16:42.841	,D15,D5,D4	G2	False	0.898721
22.9030391027433	106.522991864415	13.2653726480742	0	1	738756.470136115	2022-08-23 11:16:59.760	,D4,D5,D15	G2	False	0.922234
22.9032371278464	106.523064742913	11.8894205142334	0	1	738756.470691385	2022-08-23 11:17:47.736	,D15,D5,D4	G2	False	0.820379
22.9019967379633	106.522625454629	15.480927563781	0	1	738756.470574845	2022-08-23 11:17:37.667	,D15,D5,D4	G2	False	0.8342
22.907439008933	106.531159348646	3.15686830034637	1	1	738721.314127938	2022-07-19 07:32:20.654	,D22,D5,D2	TCN	True	0.732747
22.8999166306234	106.539140681929	8.86139134266136	0	1	738772.247178882	2022-09-08 05:55:56.255	,D21,D20,AU07	missed
22.8997732523782	106.53927651881	8.91261156999141	0	1	738772.247306053	2022-09-08 05:56:07.243	,D21,D20,AU07	missed
22.8999213210194	106.538786376107	7.66060421156587	1	1	738772.248140321	2022-09-08 05:57:19.324	,D21,D20,AU07	missed
22.8999208039199	106.538955778768	7.7233175826789	0	1	738772.24835836	2022-09-08 05:57:38.162	,D21,D20,AU07	missed
22.9000259265449	106.538522150441	7.46635472924138	1	1	738772.249009599	2022-09-08 05:58:34.429	,D20,D21,AU07	missed
22.8998935138998	106.538944110738	8.27593135287685	1	1	738772.249148631	2022-09-08 05:58:46.442	,D21,D20,AU07	missed
22.8999208039199	106.538955778768	7.57836272816595	0	1	738772.249471411	2022-09-08 05:59:14.330	,D21,D20,AU07	missed
22.9000259265434	106.538522150441	6.68104902490827	1	1	738772.249756881	2022-09-08 05:59:38.995	,D21,D20,AU07	missed
22.8999978985499	106.538513165869	7.82716079119198	1	1	738772.250408696	2022-09-08 06:00:35.311	,D21,D20,AU07	missed
22.8999465963022	106.538640110113	6.6774195328057	1	1	738772.251202491	2022-09-08 06:01:43.895	,D21,D20,AU07	missed
22.9036838651789	106.534483051205	6.7562113936669	0	1	738817.259629944	2022-10-23 06:13:52.027	,GU,D7,D5	AB	False	0.669077
22.9035867225905	106.534410226859	7.06485711354662	0	1	738817.259748302	2022-10-23 06:14:02.253	,GU,D7,D5	AB	False	0.517705
22.9038885114558	106.534923815252	6.74306310674533	0	1	738817.260650542	2022-10-23 06:15:20.207	,GU,D7,D5	multiple
22.9036518995765	106.534788998129	6.52016388924241	0	1	738817.261490041	2022-10-23 06:16:32.740	,GU,D7,D5	Q	False	0.809672
22.9036518995765	106.534788998129	5.92814821840207	0	1	738817.261932313	2022-10-23 06:17:10.952	,GU,D7,D5	Q	False	0.831407
22.9034631118482	106.535271713358	6.04947186273016	0	1	738817.264291781	2022-10-23 06:20:34.810	,GU,D7,D5	Q	True	0.91538
22.9107868117581	106.517451815386	3.97350003151812	1	1	738771.316209948	2022-09-07 07:35:20.540	,D2,D4,D15	G2	False	0.924209
22.91085524357	106.517545219667	3.47141065942896	1	1	738771.316943091	2022-09-07 07:36:23.883	,D2,D4,D15	G2	False	0.935984
22.8996432089325	106.536438116049	3.00278769964572	1	1	738814.37023814	2022-10-20 08:53:08.575	,D7,Q1,GU	Q	True	0.953652
22.9039272448711	106.534472130967	6.18272663948295	0	1	738729.239993879	2022-07-27 05:45:35.471	,D18,D22,D4,D5,D15	AB	False	0.93163
22.9041175832514	106.534319370899	6.94822735902278	0	1	738729.2405649	2022-07-27 05:46:24.807	,D18,D22,D4,D5,D15	AA	True	0.620786
22.9013932478812	106.537240845195	13.3820898049005	0	1	738729.240782791	2022-07-27 05:46:43.633	,D18,D4,D5	Q	True	0.863731
22.9034833376167	106.534674313485	8.90502045372203	0	1	738729.24085607	2022-07-27 05:46:49.964	,D18,D22,D5	GC	False	0.479099
22.9034693263333	106.534770400544	8.68456593673822	0	1	738729.241097847	2022-07-27 05:47:10.854	,D18,D22,D5	AB	True	0.909431
22.9040463211432	106.534657851382	16.0558691795575	0	1	738729.24142698	2022-07-27 05:47:39.291	,D5,D4,D18,D15	GC	False	0.447288
22.9045654074006	106.534338853495	5.13836262136108	0	1	738729.241674861	2022-07-27 05:48:00.708	,D18,D22,D5,D15,D4	AB	True	0.886601
22.9039080476072	106.534675166483	7.00297073994425	0	1	738729.241915382	2022-07-27 05:48:21.489	,D18,D5,D4,D22	AB	True	0.7625
22.9040857581344	106.534657452419	8.41732668638434	0	1	738729.24211949	2022-07-27 05:48:39.124	,D18,D22,D5	GC	False	0.457833
22.9043488090816	106.534327826863	5.94729284739276	0	1	738729.242431592	2022-07-27 05:49:06.090	,D18,D22,D5,D15,D4	AB	True	0.855776
22.9041209816327	106.534383576455	7.51742656138267	0	1	738729.242600063	2022-07-27 05:49:20.645	,D18,D22,D5	Q	True	0.566676
22.9047780893878	106.534174444688	7.06878862723731	0	1	738729.242797283	2022-07-27 05:49:37.685	,D18,D22,D4,D5	multiple
22.9043843345025	106.534608216073	7.50751420086306	0	1	738729.243022836	2022-07-27 05:49:57.173	,D18,D22,D5	GC	False	0.438947
22.9034399504459	106.534965361624	10.3709510041569	0	1	738729.243393774	2022-07-27 05:50:29.222	,D18,D22,D5	AB	True	0.810272
22.9044962897755	106.53447355649	6.02807954708063	0	1	738729.243612137	2022-07-27 05:50:48.089	,D18,D22,D5,D4	multiple
22.9041409188569	106.534184181657	7.76676997176293	0	1	738729.244144556	2022-07-27 05:51:34.090	,D18,D22,D4,D5	Q	True	0.837
22.9042357728419	106.534402796732	7.95570114139138	0	1	738729.244215456	2022-07-27 05:51:40.215	,D18,D22,D5	GC	False	0.417405
22.9111029811187	106.517605229629	3.46663749822647	1	1	738771.329895224	2022-09-07 07:55:02.947	,D2,D4,D15	G2	False	0.908964
22.9108212847129	106.517498793315	3.67151420805275	1	1	738771.32971153	2022-09-07 07:54:47.076	,D2,D4,D15	multiple
22.9106240409298	106.517348519015	4.15116209962215	0	1	738771.330016362	2022-09-07 07:55:13.414	,D15,D4,D2	G2	False	0.583535
22.9115358669907	106.515245150848	6.81156220477917	0	0	738788.497131239	2022-09-24 11:55:52.139	,D9,D5,D15	missed
22.9117128768577	106.515673200159	6.15166146643948	0	1	738788.497738281	2022-09-24 11:56:44.588	,D9,D5,D15	missed
22.9033375626237	106.521453841692	3.01305170604086	1	1	738788.488657547	2022-09-24 11:43:40.012	,D9,D5,D15	multiple
22.9033150798238	106.521536404072	2.88988110216855	1	1	738788.488820907	2022-09-24 11:43:54.126	,D9,D5,D15	G2	False	0.773679
22.9034098595314	106.521599491243	3.11109985207942	1	1	738788.489322896	2022-09-24 11:44:37.498	,D15,D5,D9	G2	False	0.716555
22.9032833752517	106.521515379406	3.13869497238173	1	1	738788.489972469	2022-09-24 11:45:33.621	,D9,D5,D15	G2	False	0.937847
22.9031546738051	106.521438383454	2.75945895339638	1	1	738788.490214667	2022-09-24 11:45:54.547	,D5,D15,D9	GC	False	0.48409
22.9031721990489	106.521682989616	2.71435926509938	1	1	738788.490846937	2022-09-24 11:46:49.175	,D15,D5,D9	G2	False	0.912101
22.9032872149063	106.521566668048	2.65223006516064	1	1	738788.492281512	2022-09-24 11:48:53.123	,D15,D5,D9	multiple
22.9017538231085	106.536737001183	2.68891959132879	1	1	738775.236153775	2022-09-11 05:40:03.686	,D21,D20,D5	missed
22.9018508406341	106.53676739192	2.8736432806008	1	1	738775.237694101	2022-09-11 05:42:16.770	,D21,D20,D5	missed
22.9164244177446	106.505590615788	23.2342735842335	0	0	738775.239434864	2022-09-11 05:44:47.172	,D6,D5,D15	G2	False	0.937109
22.9161486429127	106.506639228024	20.1991942891028	0	0	738775.239651602	2022-09-11 05:45:05.898	,D6,D5,D15	G2	False	0.935386
22.9019051857982	106.536800140876	2.73638769562449	1	1	738775.23974466	2022-09-11 05:45:13.939	,D21,D5,AU07	missed
22.9018083742091	106.536626842587	3.69852019394123	1	1	738775.239982787	2022-09-11 05:45:34.513	,D21,D5,AU07	missed
22.904643777101	106.530941316811	8.84114094931406	0	1	738775.241861422	2022-09-11 05:48:16.827	,D20,D5,AU07	AC	False	0.830316
22.9019091907644	106.535276291214	5.70614004681699	0	1	738775.243302263	2022-09-11 05:50:21.316	,AU07,D5,D20	GC	False	0.436585
22.9018239576413	106.535090517783	5.94672809109314	0	1	738775.243778007	2022-09-11 05:51:02.420	,D20,D5,AU07	multiple
22.9017826667098	106.534999433797	5.9858494286168	0	1	738775.244053502	2022-09-11 05:51:26.223	,D20,D5,AU07	AA	False	0.87478
22.9017421947777	106.534909432518	4.78088914739198	0	1	738775.244143215	2022-09-11 05:51:33.974	,D20,D5,AU07	Q	False	0.616308
22.9017089542839	106.534918800725	5.8482753008349	0	1	738775.244448373	2022-09-11 05:52:00.339	,D20,D5,AU07	AB	False	0.926791
22.9017089542839	106.534918800725	5.85868917367787	0	1	738775.244549355	2022-09-11 05:52:09.064	,D20,D5,AU07	Q	False	0.906201
22.9016696941822	106.534830141463	5.8503527996915	0	1	738775.245024154	2022-09-11 05:52:50.087	,AU07,D5,D20	Q	False	0.949524
22.9017089542839	106.534918800725	6.24701309149562	0	1	738775.245314553	2022-09-11 05:53:15.177	,D20,D5,AU07	Q	False	0.932
22.9041024825248	106.53004724546	16.0831096248859	0	1	738775.245742793	2022-09-11 05:53:52.177	,D20,D5,AU07	multiple
22.9016696941805	106.534830141464	5.5410341650681	0	1	738775.245782633	2022-09-11 05:53:55.620	,D20,D5,AU07	Q	False	0.930165
22.904168127539	106.530312652001	16.8821623757718	0	1	738775.245908873	2022-09-11 05:54:06.527	,D20,D5,AU07	multiple
22.9017826667137	106.534999433802	5.37997426735437	0	1	738775.246039299	2022-09-11 05:54:17.795	,AU07,D5,D20	multiple
22.904780306383	106.530879829999	14.9510036522412	0	1	738775.246860113	2022-09-11 05:55:28.714	,D20,D5,AU07	multiple
22.9017353537412	106.534810723335	6.32092559225958	0	1	738775.247019402	2022-09-11 05:55:42.476	,D20,D5,AU07	missed
22.9042615936148	106.530560705803	16.7500707260874	1	1	738775.247265962	2022-09-11 05:56:03.779	,D5,AU07,D20	multiple
22.9017897940178	106.535099173943	5.75747756966382	0	1	738775.247675518	2022-09-11 05:56:39.165	,AU07,D5,D20	Q	True	0.902909
22.9044170418014	106.530768128196	17.4650950378456	0	1	738775.247834909	2022-09-11 05:56:52.936	,D20,D5,AU07	multiple
22.9017153380938	106.535017465012	6.33118620391688	0	1	738775.247874313	2022-09-11 05:56:56.341	,D20,D5,AU07	Q	True	0.714692
22.9018581855819	106.535081855903	5.81308588530203	0	1	738775.248867139	2022-09-11 05:58:22.121	,AU07,D5,D20	Q	True	0.889057
22.9041681275469	106.530312651988	19.3585320050929	0	1	738775.249315838	2022-09-11 05:59:00.888	,D20,AU07,D5	multiple
22.9043432188506	106.529878253508	9.87809162146401	0	1	738775.249568039	2022-09-11 05:59:22.679	,D5,D20,AU07	multiple
22.9042665032946	106.530710776551	26.0666207603382	0	1	738775.250078316	2022-09-11 06:00:06.767	,D20,D5,AU07	multiple
22.9017489734792	106.535008451444	6.15615656164595	0	1	738775.250278711	2022-09-11 06:00:24.081	,D20,D5,AU07	Q	True	0.721263
22.9049079311385	106.530948029597	7.8568318343408	0	1	738775.250490562	2022-09-11 06:00:42.385	,D20,D5,AU07	AA	True	0.920352
22.901850233688	106.534981387812	6.27365267005764	0	1	738775.250580088	2022-09-11 06:00:50.120	,D20,D5,AU07	multiple
22.9047184320409	106.53074186522	31.9026661324445	0	1	738775.250672854	2022-09-11 06:00:58.135	,AU07,D5,D20	AA	True	0.92849
22.9017489734792	106.535008451444	5.76758886074204	0	1	738775.251407924	2022-09-11 06:02:01.645	,D20,D5,AU07	Q	True	0.639873
22.9043442067038	106.530660366013	9.70620394535067	0	1	738775.251887449	2022-09-11 06:02:43.076	,D20,D5,AU07	AA	True	0.94257
22.9044170418018	106.530768128196	13.5351386370988	0	1	738775.252294969	2022-09-11 06:03:18.285	,D5,D20,AU07	AA	True	0.914871
22.9044170418018	106.530768128196	14.1290059637142	0	1	738775.252834909	2022-09-11 06:04:04.936	,D5,D20,AU07	AA	True	0.916862
22.9045357806848	106.530849100145	8.55900867193481	0	1	738775.253572959	2022-09-11 06:05:08.704	,D5,D20,AU07	AA	True	0.961065
22.9015389515426	106.5348689664	5.59938923556177	0	1	738775.254091525	2022-09-11 06:05:53.508	,D20,D5,AU07	Q	True	0.657362
22.9046437770956	106.530941316806	9.70342925338839	0	1	738775.25422624	2022-09-11 06:06:05.147	,AU07,D20,D5	AA	True	0.926543
22.9045056609276	106.530869111426	8.54876958644901	0	1	738775.254753675	2022-09-11 06:06:50.718	,D20,D5,AU07	AA	True	0.956601
22.9017623578172	106.53520759615	6.4142826883271	0	1	738775.254816416	2022-09-11 06:06:56.138	,D20,D5,AU07	Q	True	0.433268
22.906042378177	106.530993958477	19.9095579082901	0	1	738775.255912435	2022-09-11 06:08:30.834	,D5,D20,AU07	AA	True	0.925872
22.9015435215198	106.534965601365	5.1955707336122	0	1	738775.25609128	2022-09-11 06:08:46.287	,AU07,D5,D20	GC	False	0.333485
22.9016095467522	106.534946890353	6.08165228661991	0	1	738775.257004207	2022-09-11 06:10:05.163	,D20,D5,AU07	Q	True	0.436533
22.9045056609375	106.530869111429	9.46325202543103	0	1	738775.256958623	2022-09-11 06:10:01.225	,AU07,D20,D5	AA	True	0.957595
22.9016426318131	106.534937529952	5.765287181326	0	1	738775.258317385	2022-09-11 06:11:58.622	,D20,D5,AU07	Q	True	0.638191
22.904606511521	106.530962295079	9.23024861400745	0	1	738775.259300207	2022-09-11 06:13:23.538	,D20,D5,AU07	AA	True	0.883154
22.904645737316	106.531094999247	7.32759609172641	0	1	738775.260159305	2022-09-11 06:14:37.764	,D5,D20,AU07	GC	False	0.465741
22.9049079311412	106.530948029598	9.26420972947822	0	1	738775.260023645	2022-09-11 06:14:26.043	,D20,D5,AU07	AA	True	0.861623
22.9043372159624	106.530510461126	18.4366867069701	1	1	738775.261636818	2022-09-11 06:16:45.421	,D20,D5,AU07	AA	True	0.95628
22.9128423508023	106.544633973238	46.6432373896223	0	0	738786.317780782	2022-09-22 07:37:36.260	,D21,D5,D20	missed
22.9047133871729	106.518964355694	4.2662589969875	0	0	738772.26333837	2022-09-08 06:19:12.435	,D6,D4,D15,D5,AU07	G2	False	0.765588
22.9050618936769	106.519420435008	6.85349107377625	0	1	738772.263674164	2022-09-08 06:19:41.448	,AU07,D15,D6	missed
22.9044809258277	106.518640540064	5.07024520005347	0	0	738772.264231061	2022-09-08 06:20:29.564	,D6,D5,D15,AU07	G2	False	0.888049
22.904799622132	106.519029125322	13.1561455289211	0	0	738772.264601703	2022-09-08 06:21:01.587	,D4,D15,D6	G2	False	0.879693
22.9048718883877	106.519277481105	7.92708950992622	0	0	738772.264807478	2022-09-08 06:21:19.366	,D6,D15,AU07	G2	False	0.929441
22.9046283858407	106.518633945968	5.41933790807557	0	0	738772.265285083	2022-09-08 06:22:00.631	,D5,D15,D6	G2	False	0.931115
22.9046518746151	106.518763984941	4.94796218673042	0	0	738772.265425281	2022-09-08 06:22:12.744	,D6,D5,D15	G2	False	0.925646
22.9045941805797	106.518695775056	3.85760762869137	0	0	738772.265702775	2022-09-08 06:22:36.720	,D6,D4,D15,D5	G2	False	0.913204
22.9035554557916	106.520850522277	19.1332134918035	0	1	738772.266114258	2022-09-08 06:23:12.272	,D6,D5,AU07	G2	False	0.865879
22.9046518746151	106.518763984941	5.36073275139519	0	0	738772.26660745	2022-09-08 06:23:54.884	,D6,D15,D5	G2	False	0.856084
22.9047632556295	106.518865904281	5.11611771908965	0	0	738772.267347754	2022-09-08 06:24:58.846	,D15,D5,D6	multiple
22.9046684472984	106.518725092621	5.32936680438809	0	0	738772.267674867	2022-09-08 06:25:27.109	,D6,D15,D5	G2	False	0.925779
22.9045751871297	106.518818584637	8.82654874581812	0	0	738772.268290852	2022-09-08 06:26:20.330	,D6,D15,AU07	G2	False	0.864171
22.9046518746151	106.518763984941	5.03137340738975	0	0	738772.269554302	2022-09-08 06:28:09.492	,D6,D5,D15	G2	True	0.693608
22.9048928454249	106.519249082986	8.38152435017482	0	0	738772.27092266	2022-09-08 06:30:07.718	,D6,D15,AU07	missed
22.9046120421522	106.518673227196	4.65106773400692	0	0	738772.271770883	2022-09-08 06:31:21.004	,D6,D15,D5	G2	True	0.929891
22.9047837383404	106.51899233083	5.37817287528422	0	0	738772.271945517	2022-09-08 06:31:36.093	,D15,D6,D5	GC	False	0.44997
22.9195721472704	106.509306239469	9.4704442324787	0	0	738762.246828639	2022-08-29 05:55:25.994	,D4,D15,D3	missed
22.9196629872675	106.508509592159	8.94696801440572	0	0	738762.247008241	2022-08-29 05:55:41.512	,D4,D15,D3	missed
22.9196856644938	106.508342341222	8.75116425450343	0	0	738762.247360999	2022-08-29 05:56:11.990	,D4,D15,D3	missed
22.9035777608273	106.534346751121	9.36393324225512	0	1	738750.370228644	2022-08-17 08:53:07.755	,D18,AU22,D5	missed
22.9099892149769	106.528846865551	8.02248531486287	0	1	738761.255138913	2022-08-28 06:07:24.002	,D4,D5,D15	AB	True	0.907417
22.9021100282032	106.536895968774	1.37827800287445	0	1	738810.338662456	2022-10-16 08:07:40.436	,D7,D21,Q1	Q	True	0.949107
22.9190719329588	106.513136018304	4.88805063902551	0	0	738768.222050485	2022-09-04 05:19:45.162	,D4,D15,D3	missed
22.9020777385858	106.536639240731	4.93903057154232	0	0	738810.334618086	2022-10-16 08:01:51.003	,GU,D21,Q1,D5	Q	True	0.930994
22.902170248645	106.536967456054	1.44342352875735	0	1	738810.336547085	2022-10-16 08:04:37.668	,D7,D21,Q1	Q	True	0.871294
22.9014571026174	106.537153245889	3.84880543788758	0	1	738747.234019885	2022-08-14 05:36:59.318	,AU22,D4,D5	Q	True	0.886193
22.9105586949682	106.517355089409	4.03198838154383	1	1	738768.280946206	2022-09-04 06:44:33.752	,D6,D4,D15	G2	False	0.888404
22.9106687832691	106.517514645161	3.56541626193904	1	1	738768.282081671	2022-09-04 06:46:11.856	,D4,D15,D6	G2	False	0.698473
22.9106095652255	106.517316501424	4.1033777557817	1	1	738768.282452187	2022-09-04 06:46:43.869	,D6,D4,D15	G2	False	0.912438
22.9106240633749	106.517469470163	3.84312522503615	1	1	738768.282769776	2022-09-04 06:47:11.309	,D6,D4,D15	G2	False	0.64307
22.9106835848267	106.517665987759	3.62677125487076	1	1	738768.28323556	2022-09-04 06:47:51.552	,D6,D4,D15	G2	False	0.926394
22.9105813990899	106.517006798646	4.16318893738249	1	1	738768.285442253	2022-09-04 06:51:02.211	,D15,D4,D6	G2	False	0.895659
22.8984966672042	106.546137802206	19.4598899052936	0	0	738792.242317169	2022-09-28 05:48:56.203	,D21,D5,D20	multiple
22.8980702808099	106.547384832035	24.6628235672844	0	0	738792.242517666	2022-09-28 05:49:13.526	,D21,D5,D20	multiple
22.8982177417446	106.546638539734	23.2543283022897	0	0	738792.242785715	2022-09-28 05:49:36.686	,D21,D5,D20	multiple
22.898366625493	106.546825939443	26.7745997257518	0	0	738792.24307735	2022-09-28 05:50:01.883	,D21,D5,D20	Q	False	0.831303
22.8980521427841	106.550191220959	41.331844194028	0	0	738792.243325801	2022-09-28 05:50:23.349	,D21,D5,D20	Q	False	0.839757
22.8982303109382	106.549762732763	42.9012781352857	0	0	738792.243882897	2022-09-28 05:51:11.482	,D21,D5,D20	multiple
22.8987758397945	106.546057515045	22.5629768995373	0	0	738792.245437982	2022-09-28 05:53:25.842	,D21,D5,D20	multiple
22.8988220265689	106.549263405462	42.0942241771014	0	0	738792.246254216	2022-09-28 05:54:36.364	,D21,D5,D20	Q	False	0.799126
22.90048733607	106.562635664337	30.2916185925496	0	0	738792.250290791	2022-09-28 06:00:25.124	,D21,D5,D20	multiple
22.9028909264767	106.532305124072	14.4591359466538	0	1	738855.29914135	2022-11-30 07:10:45.813	,D5,D4,D15	Q	False	0.673759
22.899385833121	106.534932055187	5.96037068156108	0	1	738789.397471394	2022-09-25 09:32:21.528	,D9,D5,D20	Q	True	0.920042
22.8995780099346	106.53525069528	6.01606361893863	0	1	738789.393980279	2022-09-25 09:27:19.896	,D9,D5,D20	Q	True	0.946214
22.9124219562163	106.519734288271	45.6595584012757	0	1	738789.362103517	2022-09-25 08:41:25.744	,D9,D5,D20	TCN	False	0.757569
22.9121659791364	106.519698430907	48.8437900494726	0	1	738789.362564546	2022-09-25 08:42:05.577	,D9,D5,D20	TCN	False	0.910984
22.9113845310143	106.521053435977	36.0265888243901	0	1	738789.362884243	2022-09-25 08:42:33.199	,D9,D5,D20	TCN	False	0.506635
22.9107314553841	106.520687650605	34.9080212201894	0	1	738789.363388341	2022-09-25 08:43:16.753	,D9,D5,D20	TCN	False	0.904081
22.9121729653453	106.51998046532	40.657201738872	0	1	738789.364228712	2022-09-25 08:44:29.361	,D9,D5,D20	TCN	False	0.880657
22.9109254534465	106.520736018992	30.9343195222203	0	1	738789.364566585	2022-09-25 08:44:58.553	,D9,D5,D20	TCN	False	0.929259
22.9113152836675	106.520587429598	34.8232103138774	0	1	738789.365552213	2022-09-25 08:46:23.711	,D9,D5,D20	TCN	False	0.905666
22.9104008267396	106.521048405258	26.4401020794948	0	1	738789.366240899	2022-09-25 08:47:23.214	,D9,D5,D20	multiple
22.9115091335213	106.520383445961	36.3335305380425	0	1	738789.36697549	2022-09-25 08:48:26.682	,D20,D5,D9	TCN	False	0.907509
22.9115091334884	106.520383445981	33.6883958300086	0	1	738789.368034038	2022-09-25 08:49:58.141	,D9,D5,D20	TCN	False	0.858738
22.9115091334884	106.520383445981	33.5895757982128	0	1	738789.370197328	2022-09-25 08:53:05.049	,D9,D5,D20	TCN	True	0.883017
22.8990821749772	106.537994643058	1.15699570361658	0	0	738803.25736476	2022-10-09 06:10:36.315	,GU,Q1,D5,D5,Q1,GU	Q	False	0.916986
22.900174885357	106.565025028443	33.049298997573	0	0	738789.289180922	2022-09-25 06:56:25.232	,D21,D5,D20	missed
22.9002367589633	106.564726422453	31.6417071401262	0	0	738789.289708531	2022-09-25 06:57:10.817	,D21,D5,D20	Q	False	0.942903
22.9003966192055	106.563559345164	34.3228976248377	0	0	738789.289872327	2022-09-25 06:57:24.969	,D21,D5,D20	Q	False	0.921815
22.9003455808697	106.56396029726	32.4756389894024	0	0	738789.290387693	2022-09-25 06:58:09.497	,D21,D5,D20	AB	False	0.785555
22.9001267843172	106.565664366041	38.5114989622628	0	0	738789.291379356	2022-09-25 06:59:35.176	,D21,D5,D20	AB	False	0.842131
22.8998390281627	106.544461657065	17.9974771679509	0	0	738789.300999025	2022-09-25 07:13:26.316	,D21,D5,D20	AB	False	0.927343
22.899746732536	106.568520557623	45.2996985827155	0	0	738789.287905902	2022-09-25 06:54:35.070	,D21,D5,D20	G2	False	0.748503
22.9000600725654	106.565925681987	42.4543001229723	0	0	738789.288005344	2022-09-25 06:54:43.662	,D21,D5,D20	Q	False	0.864271
22.900118230734	106.565468655536	36.6756415324855	0	0	738789.288755245	2022-09-25 06:55:48.453	,D21,D5,D20	GC	False	0.445758
22.894280993307	106.530483289626	5.22338489975907	0	0	738776.338316098	2022-09-12 08:07:10.511	,D6,D20,AU07	AC	False	0.492215
22.8982911569524	106.538869583615	10.2812242129923	0	1	738776.338480796	2022-09-12 08:07:24.741	,D21,D20,AU07	missed
22.8940109104243	106.530473193568	5.53348199658991	0	0	738776.338766033	2022-09-12 08:07:49.385	,D20,AU07,D6	AC	False	0.502009
22.8944513003687	106.530586419319	4.69076792300756	0	0	738776.339602812	2022-09-12 08:09:01.683	,D6,D20,AU07	AC	False	0.635034
22.8941896328112	106.53035665722	5.29934400089404	0	0	738776.34280963	2022-09-12 08:13:38.752	,D6,D20,AU07	G2	False	0.567216
22.8941915640921	106.530430777647	5.51419768255373	0	0	738776.343388102	2022-09-12 08:14:28.732	,D6,D20,AU07	AC	False	0.401501
22.8980975349993	106.539594097679	6.01174662836881	0	0	738776.343525362	2022-09-12 08:14:40.591	,D21,D20,AU07	missed
22.8944504544212	106.53062242107	5.24153475541073	0	0	738776.343950403	2022-09-12 08:15:17.315	,D6,D20,AU07	missed
22.9002940271276	106.536902676663	3.34699295437052	1	1	738816.298868641	2022-10-22 07:10:22.251	,GU,D7,Q1	multiple
22.8973567601107	106.542576286133	8.65952452252884	0	0	738788.242994738	2022-09-24 05:49:54.745	,D21,D20,D5	missed
22.8972857046861	106.542943624069	9.9744911529492	0	0	738788.243338209	2022-09-24 05:50:24.421	,D21,D5,D20	G2	False	0.90655
22.8970242721304	106.543364549325	12.0815168138922	0	0	738788.244003631	2022-09-24 05:51:21.914	,D21,D5,D20	Q	False	0.91051
22.8974942946593	106.543951347	12.9319797702892	0	0	738788.251651608	2022-09-24 06:02:22.699	,D21,D5,D20	multiple
22.8977481147558	106.543656419327	13.5953844941522	0	0	738788.252969293	2022-09-24 06:04:16.547	,D21,D5,D20	Q	True	0.944307
22.8989856070831	106.539030588522	3.10516709832859	1	1	738807.27546018	2022-10-13 06:36:39.760	,GU,D7,D21	TCN	False	0.87503
22.8986254503471	106.53902067152	3.1768807332734	1	1	738807.275750178	2022-10-13 06:37:04.815	,GU,D7,D21	TCN	False	0.900085
22.8973686703295	106.542240550669	33.116780316904	0	0	738807.239205762	2022-10-13 05:44:27.378	,GU,Q1,D7	multiple
22.8976359815226	106.539666951275	9.543034318815	0	0	738807.239527642	2022-10-13 05:44:55.188	,GU,D7,Q1	Q	False	0.92621
22.8978823573539	106.53932206186	7.28050223893259	0	1	738807.241037057	2022-10-13 05:47:05.602	,GU,D7,Q1	Q	True	0.939612
22.8976654795377	106.540526078321	4.14050313626516	0	0	738807.24284367	2022-10-13 05:49:41.693	,GU,D7,Q1	Q	True	0.853667
22.8978137280194	106.540164881026	14.8213120492748	0	0	738807.243255789	2022-10-13 05:50:17.300	,GU,D7,Q1	Q	True	0.935363
22.8978137280194	106.540164881027	16.2774969379583	0	0	738807.246857704	2022-10-13 05:55:28.506	,GU,D7,Q1	Q	True	0.875163
22.8971223902773	106.53890982707	6.90727682014523	0	1	738807.25021461	2022-10-13 06:00:18.542	,GU,D7,Q1	Q	True	0.919956
22.8984761750031	106.541215743514	16.2955084761569	0	0	738807.250586879	2022-10-13 06:00:50.706	,GU,D7,Q1	multiple
22.8983597653112	106.540230740427	11.1036737173621	0	0	738807.255942447	2022-10-13 06:08:33.427	,GU,D7,Q1	multiple
22.8981285051033	106.540698131224	13.5833148551039	0	0	738807.256088475	2022-10-13 06:08:46.044	,GU,D7,Q1	multiple
22.8978054731179	106.539428799187	7.60801300855084	0	1	738807.25641164	2022-10-13 06:09:13.966	,GU,D7,Q1	Q	True	0.758035
22.8995923457124	106.534793605527	5.37916222623238	1	1	738807.261621693	2022-10-13 06:16:44.114	,GU,D7,Q1	AC	True	0.956472
22.9000715704583	106.534706849894	3.45579899237543	1	1	738807.263587961	2022-10-13 06:19:34.000	,GU,D7,Q1	AC	True	0.96721
22.9157156973311	106.516627285761	3.31077057755008	1	1	738732.31081373	2022-07-30 07:27:34.306	,D4,D15,D3	TCN	False	0.757037
22.9154400680704	106.517320273939	2.88557873625686	1	1	738732.311193612	2022-07-30 07:28:07.128	,D4,D15,D3	TCN	False	0.874359
22.9159439646543	106.516780686582	2.8777380182108	1	1	738732.311575785	2022-07-30 07:28:40.148	,D4,D15,D3	TCN	False	0.914732
22.9154624176586	106.516913135426	3.00783330315672	1	1	738732.311969418	2022-07-30 07:29:14.158	,D4,D15,D3	TCN	False	0.812214
22.9149687673254	106.517074414778	3.18257897979447	1	1	738732.313713995	2022-07-30 07:31:44.889	,D4,D15,D3	TCN	True	0.820821
22.9154624176569	106.516913135428	3.36917407614737	1	1	738732.314109347	2022-07-30 07:32:19.048	,D4,D15,D3	TCN	True	0.91796
22.9143964523822	106.517682675371	2.98587592319649	1	1	738732.314997456	2022-07-30 07:33:35.780	,D4,D15,D3	TCN	True	0.854986
22.9150531587772	106.516152988856	3.61137010811811	1	1	738732.316243331	2022-07-30 07:35:23.424	,D4,D15,D3	TCN	True	0.930005
22.9149310026128	106.517485491536	2.89704474669158	1	1	738732.317910342	2022-07-30 07:37:47.454	,D4,D15,D3	TCN	True	0.90589
22.9152712408861	106.516313458489	3.31979503737271	1	1	738732.319866704	2022-07-30 07:40:36.483	,D4,D15,D3	TCN	True	0.887705
22.9144552878248	106.517265264106	2.89935479270746	1	1	738732.323802347	2022-07-30 07:46:16.523	,D4,D15,D3	TCN	True	0.930171
22.9024893402242	106.539617144621	3.24663403512552	1	1	738813.23879325	2022-10-19 05:43:51.737	,GU,D21,Q1	Q	False	0.784311
22.9029002582614	106.540558219333	6.66744356034638	0	0	738813.238901542	2022-10-19 05:44:01.093	,GU,D21,Q1	Q	True	0.561838
22.9028198169227	106.542784420581	17.483210466573	0	0	738813.239025304	2022-10-19 05:44:11.786	,GU,D21,Q1	multiple
22.9029002582581	106.540558219329	6.74179063581468	0	0	738813.24087452	2022-10-19 05:46:51.559	,GU,D21,Q1	Q	True	0.584359
22.9029002582581	106.540558219329	6.59512354003188	0	0	738813.24235073	2022-10-19 05:48:59.103	,GU,D21,Q1	Q	True	0.394723
22.9067854297274	106.545903048627	23.5658891837504	0	0	738813.243274937	2022-10-19 05:50:18.955	,GU,D21,Q1	Q	True	0.666306
22.9038724970794	106.539693994497	5.09378744595457	0	0	738813.248499428	2022-10-19 05:57:50.351	,GU,D21,Q1	Q	True	0.894024
22.9031472803107	106.539005006061	3.94889631661502	0	1	738813.249200748	2022-10-19 05:58:50.945	,GU,D21,Q1	Q	True	0.837751
22.9027198996269	106.539805782915	3.53641974991998	0	0	738813.251860952	2022-10-19 06:02:40.786	,GU,D21,Q1	Q	True	0.504393
22.9119016767018	106.52277343266	8.69772360552998	0	1	738869.325838515	2022-12-14 07:49:12.448	,D4,D15,D3	TCN	True	0.940011
22.8974958240539	106.538624296135	6.44720954938295	0	1	738809.240848201	2022-10-15 05:46:49.285	,GU,D21,Q1	G2	False	0.647328
22.895652875061	106.537880756504	5.35802148246931	0	0	738809.241245272	2022-10-15 05:47:23.591	,GU,D21,Q1	Q	False	0.936586
22.8956528750643	106.537880756506	4.88025478605486	0	0	738809.241776418	2022-10-15 05:48:09.483	,GU,D21,Q1	Q	False	0.945419
22.8968129307852	106.538744079232	12.116990683205	0	1	738809.242495157	2022-10-15 05:49:11.582	,GU,D21,Q1	Q	False	0.94022
22.8956528750612	106.537880756504	5.75856843308494	0	0	738809.242955255	2022-10-15 05:49:51.334	,GU,D21,Q1	Q	False	0.930713
22.8965565469467	106.537854859901	8.03308923333796	0	1	738809.243932176	2022-10-15 05:51:15.740	,GU,D21,Q1	Q	True	0.934613
22.897202145908	106.538677358739	9.34691512374147	0	1	738809.245831813	2022-10-15 05:53:59.869	,GU,D21,Q1	Q	True	0.888301
22.895100377384	106.540709762317	4.83385181584209	0	0	738809.248667347	2022-10-15 05:58:04.859	,GU,D21,Q1	Q	True	0.900508
22.9145123128995	106.516825368832	2.92770883898136	1	1	738865.351712941	2022-12-10 08:26:27.998	,D4,D15,D3	multiple
22.9153168864826	106.515797738375	3.61039154043021	0	0	738865.351883114	2022-12-10 08:26:42.701	,D4,D15,D3	TCN	False	0.90431
22.914836678321	106.515990340567	3.56796994891235	1	1	738865.35224065	2022-12-10 08:27:13.592	,D4,D15,D3	multiple
22.9151028495515	106.515610161044	3.81006501737871	0	0	738865.352578705	2022-12-10 08:27:42.800	,D4,D15,D3	TCN	False	0.87917
22.9150531587772	106.516152988856	3.64248800673485	1	1	738865.352839408	2022-12-10 08:28:05.325	,D4,D15,D3	TCN	False	0.889588
22.9150531587769	106.516152988859	3.5430429813388	1	1	738865.353347865	2022-12-10 08:28:49.256	,D4,D15,D3	TCN	False	0.922449
22.9152351018109	106.514167125107	5.12227122831927	0	0	738865.35359539	2022-12-10 08:29:10.642	,D4,D15,D3	TCN	False	0.916797
22.9152351018109	106.514167125107	5.50617098684477	0	0	738865.353966677	2022-12-10 08:29:42.721	,D4,D15,D3	TCN	False	0.898078
22.9144512866362	106.515014933725	4.67927525151231	0	0	738865.354940159	2022-12-10 08:31:06.830	,D4,D15,D3	TCN	False	0.724157
22.9149435359253	106.51473322023	4.74562447907124	0	0	738865.35563426	2022-12-10 08:32:06.800	,D4,D15,D3	TCN	False	0.910199
22.9150052031996	106.513854642535	6.06359968877121	0	0	738865.356055969	2022-12-10 08:32:43.236	,D4,D15,D3	TCN	True	0.574565
22.914836678321	106.515990340567	3.45909571562322	1	1	738865.356430694	2022-12-10 08:33:15.612	,D4,D15,D3	TCN	True	0.787658
22.9151028495519	106.515610161041	3.69903522027319	0	0	738865.35760552	2022-12-10 08:34:57.117	,D4,D15,D3	TCN	True	0.857766
22.9151615079468	106.514970417607	4.08575162163697	0	0	738865.358123488	2022-12-10 08:35:41.869	,D4,D15,D3	TCN	True	0.883701
22.9149435359253	106.51473322023	4.80645866486574	0	0	738865.359444423	2022-12-10 08:37:35.998	,D4,D15,D3	TCN	True	0.871561
22.9152351018115	106.514167125101	4.874833011103	0	0	738865.360002499	2022-12-10 08:38:24.216	,D4,D15,D3	TCN	True	0.920566
22.914787159122	106.516493246359	3.49896195266991	1	1	738865.360582349	2022-12-10 08:39:14.315	,D4,D15,D3	TCN	True	0.928178
22.9151028495515	106.515610161044	3.76316151047654	0	0	738865.36172165	2022-12-10 08:40:52.751	,D4,D15,D3	TCN	True	0.745755
22.9139088677161	106.517485539526	3.69965237282758	1	1	738865.362182321	2022-12-10 08:41:32.553	,D4,D15,D3	TCN	True	0.871642
22.9148366783228	106.515990340565	3.12787793011376	1	1	738865.362605406	2022-12-10 08:42:09.107	,D4,D15,D3	TCN	True	0.928882
22.9145676129883	106.516350867057	3.9152454777547	1	1	738865.366138019	2022-12-10 08:47:14.325	,D4,D15,D3	TCN	True	0.921205
22.9116733866858	106.518319013786	5.63831628390232	0	1	738865.278219889	2022-12-10 06:40:38.198	,D4,D15,D3	TCN	False	0.85366
22.9095726514964	106.519245566714	10.1262538176632	0	1	738865.278702333	2022-12-10 06:41:19.882	,D4,D15,D3	TCN	False	0.884749
22.9127053563231	106.51698143055	4.22443802458608	1	1	738865.279250095	2022-12-10 06:42:07.208	,D4,D15,D3	TCN	False	0.872943
22.9131869100107	106.517185665758	4.04032822340487	1	1	738865.279596745	2022-12-10 06:42:37.159	,D4,D15,D3	TCN	False	0.884806
22.9128869402616	106.518094097474	3.94813807540844	0	1	738865.280516597	2022-12-10 06:43:56.634	,D4,D15,D3	TCN	True	0.788591
22.9108561165858	106.518735280035	6.79920673285657	0	1	738865.281202447	2022-12-10 06:44:55.891	,D4,D15,D3	TCN	True	0.828888
22.9122941317294	106.517928208603	4.59885576648087	0	1	738865.282326851	2022-12-10 06:46:33.040	,D4,D15,D3	TCN	True	0.737555
22.9117660649444	106.51888674441	5.46842061552545	0	1	738865.282853414	2022-12-10 06:47:18.535	,D4,D15,D3	TCN	True	0.865152
22.9177506366867	106.523477724268	0.0330756067230993	1	1	738865.285946098	2022-12-10 06:51:45.743	,D3,D4,D15,D3	TCN	True	0.910197
22.9108561165858	106.518735280035	6.19742345063726	0	1	738865.287207328	2022-12-10 06:53:34.713	,D4,D15,D3	TCN	True	0.834282
22.9212640368912	106.52799849981	26.9675187216444	0	0	738862.292422289	2022-12-07 07:01:05.286	,D15,D3,D4	TCN	True	0.926125
22.902873605082	106.536087048157	3.14879382476149	1	1	738788.433318604	2022-09-24 10:23:58.727	,D21,D5,D20	Q	False	0.875353
22.9025972089793	106.536276753477	2.82938721987768	1	1	738788.433539605	2022-09-24 10:24:17.822	,D21,D5,D20	Q	False	0.931511
22.9029320663096	106.536366794259	2.98695303376428	1	1	738788.433871647	2022-09-24 10:24:46.510	,D21,D5,D20	Q	False	0.929003
22.9028700886255	106.536431477005	2.65937242823245	1	1	738788.434176701	2022-09-24 10:25:12.867	,D21,D5,D20	Q	False	0.939992
22.9026940534083	106.536282081056	2.91926129626929	1	1	738788.434692268	2022-09-24 10:25:57.412	,D21,D5,D20	Q	False	0.92788
22.9030568873371	106.536239985069	3.1762443652466	1	1	738788.434853123	2022-09-24 10:26:11.310	,D21,D5,D20	Q	False	0.914383
22.9181964220501	106.517212000043	2.8772276906321	1	1	738857.28769667	2022-12-02 06:54:16.992	,D3,D15,D4	TCN	True	0.938976
22.9173183633573	106.515559883438	4.46252223152042	0	0	738857.288423385	2022-12-02 06:55:19.780	,D4,D15,D3	TCN	True	0.887354
22.9174617791077	106.516071535622	3.20752042632878	0	0	738857.289939854	2022-12-02 06:57:30.803	,D4,D15,D3	TCN	True	0.920294
22.9179968459749	106.516396514568	3.17116750036847	1	1	738857.290805094	2022-12-02 06:58:45.560	,D4,D15,D3	TCN	True	0.939119
22.9184050893005	106.516653427955	3.2291330747894	1	1	738857.291943866	2022-12-02 07:00:23.950	,D4,D15,D3	TCN	True	0.943137
22.918214467589	106.516200636349	3.05635974933976	1	1	738857.292472534	2022-12-02 07:01:09.627	,D4,D15,D3	TCN	True	0.933775
22.9177873888671	106.516586372474	2.94674189144036	1	1	738857.294895638	2022-12-02 07:04:38.983	,D4,D15,D3	multiple
22.9020374126037	106.531356737798	4.90812070065099	0	1	738857.309441027	2022-12-02 07:25:35.705	,D4,D5,D15	multiple
22.899013854209	106.531480639574	4.27820543632937	0	1	738774.2202939	2022-09-10 05:17:13.393	,D20,D5,AU07	missed
22.8994589064307	106.531027614716	4.66937180063366	0	1	738774.220505645	2022-09-10 05:17:31.688	,AU07,D20,D5	missed
