# Supplementary material for: Spatial validation of acoustic individual identification models without ground truths: a case study with the cao-vit gibbon population
Source: PeerJ. 2026 Mar 2;14:e20655. doi: 10.7717/peerj.20655 (PMC12962132; doi:10.7717/peerj.20655)
Supplement: Supplemental Information 2 — This compressed file contains weights for the trained YOLO model. These can be used with the YOLO v5 public implementation (https://github.com/ultralytics/yolov5) to run on new audio data. [file peerj-14-20655-s002.pt]

Archive with 362 entries (362 files):
- best/data.pkl
- best/byteorder
- best/data/0
- best/data/1
- best/data/10
- best/data/100
- best/data/101
- best/data/102
- best/data/103
- best/data/104
- best/data/105
- best/data/106
- best/data/107
- best/data/108
- best/data/109
- best/data/11
- best/data/110
- best/data/111
- best/data/112
- best/data/113
- best/data/114
- best/data/115
- best/data/116
- best/data/117
- best/data/118
- best/data/119
- best/data/12
- best/data/120
- best/data/121
- best/data/122
- best/data/123
- best/data/124
- best/data/125
- best/data/126
- best/data/127
- best/data/128
- best/data/129
- best/data/13
- best/data/130
- best/data/131
- best/data/132
- best/data/133
- best/data/134
- best/data/135
- best/data/136
- best/data/137
- best/data/138
- best/data/139
- best/data/14
- best/data/140
- best/data/141
- best/data/142
- best/data/143
- best/data/144
- best/data/145
- best/data/146
- best/data/147
- best/data/148
- best/data/149
- best/data/15
- best/data/150
- best/data/151
- best/data/152
- best/data/153
- best/data/154
- best/data/155
- best/data/156
- best/data/157
- best/data/158
- best/data/159
- best/data/16
- best/data/160
- best/data/161
- best/data/162
- best/data/163
- best/data/164
- best/data/165
- best/data/166
- best/data/167
- best/data/168
- best/data/169
- best/data/17
- best/data/170
- best/data/171
- best/data/172
- best/data/173
- best/data/174
- best/data/175
- best/data/176
- best/data/177
- best/data/178
- best/data/179
- best/data/18
- best/data/180
- best/data/181
- best/data/182
- best/data/183
- best/data/184
- best/data/185
- best/data/186
- best/data/187
- best/data/188
- best/data/189
- best/data/19
- best/data/190
- best/data/191
- best/data/192
- best/data/193
- best/data/194
- best/data/195
- best/data/196
- best/data/197
- best/data/198
- best/data/199
- best/data/2
- best/data/20
- best/data/200
- best/data/201
- best/data/202
- best/data/203
- best/data/204
- best/data/205
- best/data/206
- best/data/207
- best/data/208
- best/data/209
- best/data/21
- best/data/210
- best/data/211
- best/data/212
- best/data/213
- best/data/214
- best/data/215
- best/data/216
- best/data/217
- best/data/218
- best/data/219
- best/data/22
- best/data/220
- best/data/221
- best/data/222
- best/data/223
- best/data/224
- best/data/225
- best/data/226
- best/data/227
- best/data/228
- best/data/229
- best/data/23
- best/data/230
- best/data/231
- best/data/232
- best/data/233
- best/data/234
- best/data/235
- best/data/236
- best/data/237
- best/data/238
- best/data/239
- best/data/24
- best/data/240
- best/data/241
- best/data/242
- best/data/243
- best/data/244
- best/data/245
- best/data/246
- best/data/247
- best/data/248
- best/data/249
- best/data/25
- best/data/250
- best/data/251
- best/data/252
- best/data/253
- best/data/254
- best/data/255
- best/data/256
- best/data/257
- best/data/258
- best/data/259
- best/data/26
- best/data/260
- best/data/261
- best/data/262
- best/data/263
- best/data/264
- best/data/265
- best/data/266
- best/data/267
- best/data/268
- best/data/269
- best/data/27
- best/data/270
- best/data/271
- best/data/272
- best/data/273
- best/data/274
- best/data/275
- best/data/276
- best/data/277
- best/data/278
- best/data/279
- best/data/28
- best/data/280
- best/data/281
- best/data/282
- best/data/283
- best/data/284
- best/data/285
- best/data/286
- best/data/287
- best/data/288
- best/data/289
- best/data/29
- best/data/290
- best/data/291
- best/data/292
- best/data/293
- best/data/294
- best/data/295
- best/data/296
- best/data/297
- best/data/298
- best/data/299
- best/data/3
- best/data/30
- best/data/300
- best/data/301
- best/data/302
- best/data/303
- best/data/304
- best/data/305
- best/data/306
- best/data/307
- best/data/308
- best/data/309
- best/data/31
- best/data/310
- best/data/311
- best/data/312
- best/data/313
- best/data/314
- best/data/315
- best/data/316
- best/data/317
- best/data/318
- best/data/319
- best/data/32
- best/data/320
- best/data/321
- best/data/322
- best/data/323
- best/data/324
- best/data/325
- best/data/326
- best/data/327
- best/data/328
- best/data/329
- best/data/33
- best/data/330
- best/data/331
- best/data/332
- best/data/333
- best/data/334
- best/data/335
- best/data/336
- best/data/337
- best/data/338
- best/data/339
- best/data/34
- best/data/340
- best/data/341
- best/data/342
- best/data/343
- best/data/344
- best/data/345
- best/data/346
- best/data/347
- best/data/348
- best/data/349
- best/data/35
- best/data/350
- best/data/351
- best/data/352
- best/data/353
- best/data/354
- best/data/355
- best/data/356
- best/data/357
- best/data/36
- best/data/37
- best/data/38
- best/data/39
- best/data/4
- best/data/40
- best/data/41
- best/data/42
- best/data/43
- best/data/44
[truncated: 62 more entries]
