# Supplementary material for: Spatial validation of acoustic individual identification models without ground truths: a case study with the cao-vit gibbon population
Source: PeerJ. 2026 Mar 2;14:e20655. doi: 10.7717/peerj.20655 (PMC12962132; doi:10.7717/peerj.20655)
Supplement: Supplemental Information 2 — This compressed file contains weights for the trained YOLO model. These can be used with the YOLO v5 public implementation (https://github.com/ultralytics/yolov5) to run on new audio data. [file peerj-14-20655-s002.pt › best/data/20]

_<>ô>hµ-@Y;q¸®²¤=i<½ö<A<¦9"¹A?ä? »ª¬ 'Å?·õ8¹¿&>¹P·\>ô<n9
