# Supplementary material for: Spatial validation of acoustic individual identification models without ground truths: a case study with the cao-vit gibbon population
Source: PeerJ. 2026 Mar 2;14:e20655. doi: 10.7717/peerj.20655 (PMC12962132; doi:10.7717/peerj.20655)
Supplement: Supplemental Information 3 — This R code runs a kernel density estimation for a given table of localised ID predictions, estimating the distribution of individuals in a given area, which can then allow to measure its agreement with known home ranges. [file peerj-14-20655-s003.r]

library(tidyverse)
library(grafify)
library(raster)
library(dplyr)
library(MASS)
library(reshape2)
library(sf)
library(infotheo)
library(geometry)
library(sp)


# resolution of kernel density maps
step <- 100


# number of randomisation iterations
MC <- 10000


# read the station locations
summersites<- read.csv("summersites.csv")


# find the convex hull of stations
for_matrix <- summersites
for_matrix$Name <- NULL
for_matrix$X <- NULL
for_matrix$Y <- NULL

matrix <- as.matrix(for_matrix)
chull2 <- chull(summersites$UTMe, summersites$UTMn) 
chp <- cbind(summersites$UTMe[chull2], summersites$UTMn[chull2])

plot(chp)

# generate a raster grid from the minimum to the maximum in each direction
ptsx <- seq(min(summersites$UTMe), max(summersites$UTMe), by = step)  
ptsy <- seq(min(summersites$UTMn), max(summersites$UTMn), by = step)

grid <- expand.grid(ptsx, ptsy)

a <- as.matrix(grid)[,1]
b <- as.matrix(grid)[,2]
allpts <- cbind(a, b)

# only keep points inside convex hull
point_inside_polygon <- function(point, polygon) {
  nvert <- nrow(polygon)
  c <- FALSE
  for (i in 1:nvert) {
    j <- i %% nvert + 1
    if (((polygon[i, 2] > point[2]) != (polygon[j, 2] > point[2])) &&
        (point[1] < (polygon[j, 1] - polygon[i, 1]) * (point[2] - polygon[i, 2]) / (polygon[j, 2] - polygon[i, 2]) + polygon[i, 1])) {
      c <- !c
    }
  }
  return(c)
}


inside_indices <- logical(nrow(allpts))

for (i in 1:nrow(allpts)) {
  inside_indices[i] <- point_inside_polygon(allpts[i,], chp)
}

points_inside_hull <- allpts[inside_indices, ]

allpts<- points_inside_hull

plot(points_inside_hull)


# read call data and unique call types 
call_data<- read.csv("yolo_detec_exp16_2_conf75.csv")
unique <- unique(call_data$type)


# read home ranges
polygon_data <- st_read("Home_ranges.kml")
utm_zone <- 48
polygon_data_utm <- st_transform(polygon_data, crs = st_crs(paste0("+proj=utm +zone=", utm_zone)))
polygon_data_utm$Description <- NULL


# find which points are inside the home ranges
bad <- c()
allpts_sf <- st_as_sf(data.frame(a = allpts[,1], b = allpts[,2]), coords = c("a", "b"))
st_crs(allpts_sf) <- st_crs(polygon_data_utm)

points_in_polygons <- list()

for (i in 1:nrow(polygon_data_utm)) {
  polygon <- polygon_data_utm[i, ]
  intersection <- st_intersection(allpts_sf, polygon)
  points_in_polygons[[i]] <- intersection
}

points_in_polygons <- points_in_polygons[-c(11, 13, 14, 15)]

 
# make kernel density plots

test<- summersites
test<- test %>% rename(station = Name)
merged_data <- left_join(call_data, test, by = "station")
call_data <- merged_data

call_data <- call_data %>% 
  group_by(type)


## just points in convex hull
point_inside_polygon <- function(point, polygon) {
  nvert <- nrow(polygon)
  c <- FALSE
  for (i in 1:nvert) {
    j <- i %% nvert + 1
    # Check for missing values before performing comparison
    if (!is.na(polygon[i, 2]) && !is.na(polygon[j, 2]) &&
        !is.na(point[2]) &&
        ((polygon[i, 2] > point[2]) != (polygon[j, 2] > point[2])) &&
        (point[1] < (polygon[j, 1] - polygon[i, 1]) * (point[2] - polygon[i, 2]) / (polygon[j, 2] - polygon[i, 2]) + polygon[i, 1])) {
      c <- !c
    }
  }
  return(c)
}


density_estimates <- list()

for (n in unique) {
  subset_data_2 <- call_data %>% filter(type == n)
  if (any(is.na(subset_data_2$UTMe))) {
    bad_loop <- which(is.na(subset_data_2$UTMe))
    subset_data_2 <- subset_data_2[-bad_loop,]
  }
  
  inside_indices <- logical(nrow(subset_data_2))
  inside_indices=point.in.polygon(subset_data_2$UTMe,subset_data_2$UTMn,chp[,1],chp[,2])
  inside_indices=inside_indices==1
  
  subset_data_2 <- subset_data_2[inside_indices, ]
  density_est_2 <- kde2d(subset_data_2$UTMe, subset_data_2$UTMn, 1000, n = step)
  density_estimates[[n]] <- density_est_2
  
}


# Generate a probability matrix where each row is a home range, and each column is a call type

P <- matrix(0, nrow = length(points_in_polygons), ncol = length(unique))


for (i in seq_along(points_in_polygons)) {
  polygon <- points_in_polygons[[i]]
  
  for (n in seq_along(unique)) {
    density_est <- density_estimates[[unique[n]]]
    
    raster_est <- raster(density_est)
    
    intersection <- raster::extract(raster_est, polygon, fun = sum)
    
    sum_within_polygon <- sum(intersection, na.rm = TRUE)
    
    P[i, n] <- sum_within_polygon
  }
  
  # Normalize the values in each row to sum to 1
  P[i, ] <- P[i, ] / sum(P[i, ])
}


# Calculate the various metrics

## Power law coefficient

SL <- numeric(nrow(P))

for (n in 1:nrow(P)) {
  sorted_values <- sort(P[n, ], decreasing = TRUE)
  selected_values <- sorted_values[1:8]
  if (all(is.na(selected_values)))
  {
     SL[n]=NaN   
  }
  else
  {
    fit <- lm(log(selected_values) ~ log(1:length(selected_values)))
    slope <- coef(fit)[[2]]  
    SL[n] <- slope
  }
}


## max value 

MX <- numeric(nrow(P))
mx <- numeric(nrow(P))

for (n in 1:nrow(P)) {
  max_value <- max(P[n, ])
  max_index <- which(P[n, ] == max_value)
  
  MX[n] <- max_value
  mx[n] <- max_index
  
}

MI<- mutinformation(mx, 1:nrow(P), method="emp")


# proportion of points in polygon with maximum probability call type (come back to this)


# randomisation test (MC iterations)

SLR_matrix <- matrix(0, nrow = MC, ncol = nrow(P))
MXR_matrix <- matrix(0, nrow = MC, ncol = nrow(P))
MIR_matrix <- numeric(MC)

for (mc in 1:MC) {
  print(c(1,mc))
  flush.console()
  
  call_data_r <- call_data
  
  call_data_r$type <- sample(call_data$type)
  
  
  density_estimates_2 <- list()
  
  for (n in unique) {
    subset_data_2 <- call_data_r %>% filter(type == n)
    if (any(is.na(subset_data_2$UTMe))) {
      bad_loop <- which(is.na(subset_data_2$UTMe))
      subset_data_2 <- subset_data_2[-bad_loop,]
    }
    
    inside_indices <- logical(nrow(subset_data_2))
    inside_indices=point.in.polygon(subset_data_2$UTMe,subset_data_2$UTMn,chp[,1],chp[,2])
    inside_indices=inside_indices==1

    subset_data_2 <- subset_data_2[inside_indices, ]
    density_est_2 <- kde2d(subset_data_2$UTMe, subset_data_2$UTMn, 1000, n = step)
    density_estimates_2[[n]] <- density_est_2
  }
  
  PR <- matrix(0, nrow = length(points_in_polygons), ncol = length(unique))
  for (i in seq_along(points_in_polygons)) {
    polygon_r <- points_in_polygons[[i]]
    
    for (n in seq_along(unique)) {
      density_est_r <- density_estimates_2[[unique[n]]]
      
      raster_est_r <- raster(density_est_r)
      
      intersection_r <- raster::extract(raster_est_r, polygon_r, fun = sum)
      
      sum_within_polygon_r <- sum(intersection_r, na.rm = TRUE)
      
      PR[i, n] <- sum_within_polygon_r
      
    }
    # Normalize the values in each row to sum to 1
    PR[i, ] <- PR[i, ] / sum(PR[i, ])
  }
  
  
  # Power law coefficient 
  
  SLR <- numeric(nrow(PR))
  #SLR <- matrix(0, nrow = MC, ncol = 12)
  slope_r <- matrix(0, nrow = MC, ncol = 12)
  
  for (n in 1:nrow(PR)) {
    sorted_values <- sort(PR[n, ], decreasing = TRUE)
    selected_values <- sorted_values[1:8]
    if (all(is.na(selected_values)))
    {
      SLR[n]=NaN   
    }
    else
    {
      fit <- lm(log(selected_values) ~ log(1:length(selected_values)))
      slope <- coef(fit)[[2]]  
      SLR[n] <- slope
    }
  }
  
  #maximum value 
  
  MXR <- numeric(nrow(PR))
  mxr <- numeric(nrow(PR))
  #MIR <- matrix(0, nrow = MC, ncol = 1)
  MIR <- numeric()
  
  for (n in 1:nrow(PR)) {
    max_value_r <- max(PR[n, ])
    max_index_r <- which(PR[n, ] == max_value_r)
    mutinf <- mutinformation(mxr, 1:nrow(PR), method="emp")
    
    MXR[n] <- max_value_r
    mxr[n] <- max_index_r
    #MIR[n] <- mutinf
    
    MIR <- numeric(nrow(PR))
    for (n in 1:nrow(PR)) {
      mutinf <- mutinformation(mxr, 1:length(points_in_polygons), method="emp")
      MIR[n] <- mutinf
    } 
    
  }
  SLR_matrix[mc, ] <- SLR
  MXR_matrix[mc, ] <- MXR
  
  MIR_matrix[mc] <- MIR
}


# histograms 


hist(SLR_matrix, prob = TRUE, main = "Power law coefficient", xlim=c(-1,0))
abline(v = mean(SL), col = "red") 

hist(SLR_matrix, prob = TRUE, main = "Power law coefficient", col="lightblue", xlim = c(-2,0))
hist(SL, prob = TRUE, main = "Power law coefficient",col= "coral", add = TRUE, xlim=c(-2,0))


hist(MXR_matrix, prob = TRUE, main = "Maximum value", xlim=c(0, 0.3))
abline(v = mean(MX), col = "red")

hist(MXR_matrix, prob = TRUE, main = "Maximum value", col="lightblue", xlim=c(0, 0.3))
hist(MX, prob = TRUE,col= "coral", add = TRUE)


hist(MIR_matrix, prob = TRUE, main = "Mutual Information", xlim=c(0, 2))
abline(v = MI, col = "red")


# p values

row_averages <- apply(SLR_matrix, 1, mean)
less_than_SL_count <- sum(row_averages < mean(SL))
proportion_less_than_SL <- less_than_SL_count / MC
sprintf("Proportion less than Power law coefficient: %f\n", proportion_less_than_SL)

row_averages_2 <- apply(MXR_matrix, 1, mean)
more_than_MX_count <- sum(row_averages_2 > mean(MX))
proportion_more_than_MX <- more_than_MX_count / MC
proportion_more_than_MX
sprintf("Proportion more than max value: %f\n", proportion_more_than_MX)

less_than_MI_count <- sum(MIR_matrix < MI)
proportion_less_than_MI <- less_than_MI_count / MC
sprintf("Proportion less than mutual information: %f\n", proportion_less_than_MI)
