# Supplementary material for: Spatial validation of acoustic individual identification models without ground truths: a case study with the cao-vit gibbon population
Source: PeerJ. 2026 Mar 2;14:e20655. doi: 10.7717/peerj.20655 (PMC12962132; doi:10.7717/peerj.20655)
Supplement: Supplemental Information 4 — This code tests how well the proposed accuracy estimation based on locality assumptions performs. It iteratively creates AIID ground truths, corrupts them to fake error prone predictions, uses the predictions to estimate consistency and specificity based on locality assumptions, and then compares the estimated performance with the true accuracy. [file peerj-14-20655-s004.py]

from sklearn.metrics import precision_score, recall_score
from scipy import stats
import numpy as np
import  matplotlib.pyplot as plt

def run(nclass, npoints, acc, perm):
    truth = np.random.randint(0, nclass, npoints)
    pred = truth.copy()
    for toperm in np.arange(nclass)[np.random.choice([False, True], nclass, p=[1-perm, perm])]:
        pred[truth==toperm] = np.random.randint(nclass)
    corrupt = np.random.choice([False, True], npoints, p=[1-acc, acc])
    
    # random permute with existing classes
    #pred[corrupt] = np.random.randint(0, nclass, corrupt.sum())
    # random add unexisting indiv
    pred[corrupt] = np.random.randint(nclass//2, nclass+nclass//2, corrupt.sum())
    
    # without ground truths
    mspec, mcons, mboth = 0, 0, 0
    for p, t in zip(pred, truth):
        # out of the close radius
        if (pred[truth!=t] == p).sum() < (pred[truth==t] == p).sum():
             mspec += 1
        # in the close radius
        typ, count = np.unique(pred[truth==t], return_counts=True)
        if typ[np.argmax(count)] == p:
            mcons += 1

        if typ[np.argmax(count)] == p and (pred[truth!=t] == p).sum() < (pred[truth==t] == p).sum():
            mboth +=1

    mcons /= npoints
    mspec /= npoints
    mboth /= npoints         
  
    return (pred ==truth).sum() / npoints, mcons, mspec, mboth

data = [run(nclass, npoints, acc, perm) for nclass in range(5, 21, 3) for npoints in range(100, 1001, 100) for acc in np.arange(0.1, 1.1, 0.1) for perm in np.arange(0.1, 0.6, 0.1)]
print(f'Ran {len(data)} simulations')
accs, monss, mspecs, mboths = [np.array(a) for a in zip(*data)]

fig, ax = plt.subplots(ncols = 3, sharey=True, sharex=True, figsize=(9, 4))
ax[0].scatter((monss + mspecs)/2, accs)
ax[0].set_xlabel('Average of\nconsistency and specificity')
ax[1].set_xlabel('Consistency')
ax[2].set_xlabel('Specificity')
# ax[3].set_xlabel('Both')
ax[0].set_ylabel('True accuracy')

ps = [acc for nclass in range(5, 21, 3) for npoints in range(100, 1001, 100) for acc in np.arange(0.1, 1.1, 0.1) for perm in np.arange(0.1, 0.6, 0.1)]
persm = list(np.arange(0.1, 0.6, 0.1)) * 10 * 10 * 6

scat = ax[1].scatter(monss, accs, c=persm)
cbar = fig.colorbar(scat, ax=ax[1], location='top')
cbar.set_label('Probability of recurrent ID confusions')

scat = ax[2].scatter(mspecs, accs, c=ps)
cbar = fig.colorbar(scat, ax=ax[2], location='top')
cbar.set_label('Probability of isolated error')
ax[0].set_xlim(0,1)
ax[0].set_ylim(0,1)

# scat = ax[3].scatter(mboths, accs)
# ax[3].set_xlim(0,1)
# ax[3].set_ylim(0,1)

plt.tight_layout()
ax[0].set_position(list(ax[0]._position._points[0])+[ax[0]._position._points[1,0]-ax[0]._position._points[0,0], ax[1]._position._points[1,1]-ax[1]._position._points[0,1]])

plt.savefig('theory_check.pdf')

print('RMSE avg', np.mean((accs - (monss + mspecs)/2)**2)**.5)
print('R² avg', stats.pearsonr(accs, (monss + mspecs)/2)[0]**2)
print('RMSE min 0.7 avg', np.mean((accs[accs>.7] - (monss[accs>.7] + mspecs[accs>.7])/2)**2)**.5)
print('R² min 0.7 avg', stats.pearsonr(accs[accs>.7], (monss[accs>.7] + mspecs[accs>.7])/2)[0]**2)

print('RMSE both', np.mean((accs - mboths)**2)**.5)
print('R² both', stats.pearsonr(accs, mboths)[0]**2)
print('RMSE min 0.7 both', np.mean((accs[accs>.7] - mboths[accs>.7])**2)**.5)
print('R² min 0.7 both', stats.pearsonr(accs[accs>.7], mboths[accs>.7])[0]**2)
